# Supplementary material for: Unique Lipid Signatures of Extracellular Vesicles from the Airways of Asthmatics
Source: Sci Rep. 2018 Jul 9;8:10340. doi: 10.1038/s41598-018-28655-9 (PMC6037776; doi:10.1038/s41598-018-28655-9)
Supplement: Supplementary file 2 — Supplementary Dataset [file 41598_2018_28655_MOESM2_ESM.xlsx]

## Sheet: Sheet1
Supplementary Table 1 – Raw intensity data of all of the identified lipids from airway exosomes of healthy subjects and asthmatics.
ID	Annotation	JD01_1	JD01_2	JD02_1	JD02_2	JD03_1	JD03_2	JD06_1	JD06_2	JD09_1	JD09_2	JD10_1	JD10_2	JD11_1	JD11_2	JD12_1	JD12_2	JD14_1	JD14_2	JD15_1	JD15_2	JD16_1	JD16_2	JD19_1	JD19_2	JD21_1	JD21_2	JD22_1	JD22_2	JD28_1	JD28_2	JD30_1	JD30_2	JD32_1	JD32_2	JD35_1	JD35_2	JD41_1	JD41_2	JD42_1	JD42_2
		H	H	A	A	H	H	AS	AS	H	H	AS	AS	A	A	AS	AS	H	H	AS	AS	A	A	HS	HS	HS	HS	HS	HS	HS	HS	A	A	A	A	A	A	HS	HS	AS	AS
1	GM3 28:1;4 (LCB 18:1;2-2H2O,LCB 18:0;3-3H2O)	280.571	264.261	0	0	0	148.691	0	0	0	0	0	0	0	0	0	0	0	0	0	0	117.498	143.501	0	0	0	0	0	0	0	0	0	0	0	0	0	0	0	0	0	0
2	GM3 28:1;4 (LCB 18:1;2-H2O,LCB 18:0;3-2H2O)	40	50	0	0	0	27	0	0	0	0	0	0	0	0	0	0	0	0	0	0	23	23	0	0	0	0	0	0	0	0	0	0	0	0	0	0	0	0	0	0
3	Hex3Cer 40:4;2 (LCB 18:1;2-2H2O,LCB 18:0;3-3H2O)	981.463	861.42	0	0	525.059	489.12	0	0	0	0	0	0	0	0	0	0	0	0	0	0	399.458	403.422	0	0	0	0	0	0	0	0	0	0	523.658	463.693	1137.22	1156.41	0	0	0	0
4	Hex3Cer 40:4;2 (LCB 18:1;2-H2O,LCB 18:0;3-2H2O)	160.73	113.913	0	0	82.1373	58.5928	0	0	0	0	0	0	0	0	0	0	0	0	0	0	54.3198	61.3198	0	0	0	0	0	0	0	0	0	0	93.365	66.5476	158.003	148.003	0	0	0	0
5	GM3 28:0;4 (LCB 18:1;2-2H2O,LCB 18:0;3-3H2O)	632.063	670.244	0	0	373.647	478.625	0	0	0	0	0	0	0	0	0	0	0	0	0	0	0	320.728	0	0	0	0	0	0	0	0	0	0	0	258.83	956.123	1073.84	0	0	0	0
6	GM3 28:0;4 (LCB 18:0;2-2H2O)	7	13	0	0	0	7	0	0	0	0	0	0	0	0	0	0	0	0	0	0	0	7	0	0	0	0	0	0	0	0	0	0	0	0	7	13	0	0	0	0
7	GM3 28:0;4 (LCB 18:1;2-H2O,LCB 18:0;3-2H2O)	102.794	135.305	0	0	68.8739	74.5554	0	0	0	0	0	0	0	0	0	0	0	0	0	0	0	46.6591	0	0	0	0	0	0	0	0	0	0	0	51.4102	121.691	162.508	0	0	0	0
8	Hex3Cer 40:3;2 (LCB 18:1;2-2H2O,LCB 18:0;3-3H2O)	38.9324	5.2797	0	0	0	0	0	0	0	0	0	0	0	0	0	0	0	0	0	0	0	52.7019	0	0	0	0	0	0	0	0	0	0	23.6057	48.8379	0	0	0	0	0	0
9	Hex3Cer 40:3;2 (LCB 18:0;2-2H2O)	13.6426	18.1935	0	0	13	10.6426	0	0	0	0	0	0	0	0	0	0	0	0	0	0	0.918	13.6426	0	0	0	0	0	0	0	0	0	0	6.6426	13	20.6426	25.1935	0	0	0	0
10	Hex3Cer 40:3;2 (LCB 18:1;2-H2O,LCB 18:0;3-2H2O)	0	0	0	0	2.5138	10.4888	0	0	0	0	0	0	0	0	0	0	0	0	0	0	0	2.0846	0	0	0	0	0	0	0	0	0	0	19.1308	0	4.4312	0	0	0	0	0
11	Hex3Cer 40:3;2 (LCB 18:0;2-H2O)	3	0	0	0	7	0	0	0	0	0	0	0	0	0	0	0	0	0	0	0	0	0	0	0	0	0	0	0	0	0	0	0	0	0	10	10	0	0	0	0
12	LPE 10:4 (-PE)	3	0	0	0	0	0	0	0	0	0	0	0	0	0	0	0	0	0	0	0	0	0	0	0	0	0	0	0	0	0	0	0	0	0	0	0	0	0	0	0
13	LPE 10:3 (-PE)	0	0	0	0	0	0	0	0	0	0	0	0	0	0	0	0	0	0	0	0	0	0	0	0	0	0	0	0	0	0	0	0	0	3	0	0	0	0	0	0
14	LPE O-12:2 (LPE p)	0	0	0	0	0	0	0	0	0	0	0	0	0	0	0	0	0	0	0	0	0	0	0	0	7	7	0	0	0	0	0	0	0	0	0	0	0	0	0	0
15	LPC O-10:4 (LPC)	0	0	0	0	0	0	0	0	3	7	2.8702	0	0	0	0	7	0	0	0	0	0	0	0	0	0	0	0	0	0	0	0	0	0	0	0	0	0	0	0	0
16	LPC O-10:4 (PC)	0	0	0	0	5.2765	0	0	0	0	0	0	0	0	0	0	0	0	0	0	0	0	0	0	0	0	0	0	0	0	0	0	0	0	0	4.4486	7.5831	0	0	0	0
17	LPE 12:4 (LPE p)	0	0	0	0	0	0	0	0	0	0	0	0	0	0	0	0	0	0	0	0	0	3	0	0	0	0	0	0	0	0	0	0	0	0	0	0	0	0	0	0
18	LPC O-10:3 (LPC)	20	23	0	0	10	10	0	0	0	0	0	0	0	0	0	0	0	0	0	0	0	0	0	0	0	0	0	0	0	0	0	0	7	0	20	17	0	0	0	0
19	LPC O-10:2 (LPC)	0	0	0	0	9.2314	0	0	0	0	0	0	0	0	0	0	0	0	0	0	0	0	0	0	0	0	0	0	0	0	0	0	0	3.3356	0	0.4689	0	0	0	0	0
20	LPE 12:2 (LPE p)	0	0	0	0	0	0	0	0	0	0	0	0	0	0	0	0	0	0	0	0	0	0	0	0	0	0	0	0	0	0	0	0	0	0	0	3	0	0	0	0
21	LPC O-10:2 (LPC)	0	0	0	0	0	0	0	0	0	0	0	0	0	0	0	0	0	0	0	0	0	0	0	0	0	0	0	0	0	0	0	0	7	0	3	0	0	0	0	0
22	LPC O-10:0 (LPC)	0	0	0	0	0	0	0	0	0	0	0	0	0	0	0	0	0	0	0	0	9.994	0	0	0	0	0	0	0	0	0	0	0	0	0	0	0	0	0	0	0
23	LPC 10:4 (PC)	0	0	0	0	6.2229	0	0	0	0	0	0	0	0	0	0	0	0	0	0	0	0	0	0	0	0	0	0	0	0	0	0	0	0	0	0	0	0	0	0	0
24	LPC 10:2 (LPC)	0	0	0	0	0	0	0	0	0	0	0	0	0	0	0	0	0	0	0	0	0	0	0	0	3	0	0	0	0	0	0	0	0	0	0	0	0	0	0	0
25	LPC 10:1 (LPC)	0	0	0	0	0	0	3	0	0	0	0	0	0	0	0	0	0	0	0	0	0	0	0	0	9.2001	0	0	0	0	0	0	0	0	0	0	0	0	0	0	0
26	LPE O-14:0 (LPE p)	0	0	0	0	0	0	0	0	0	0	0	0	0	0	0	0	0	0	0	0	0	0	0	0	3	0	0	0	0	0	0	0	0	0	0	0	0	0	0	0
27	LPE 14:3 (LPE p)	0	0	0	0	0	0	0	0	0	0	0	0	0	0	0	0	0	0	0	0	0	0	0	0	0	0	0	0	0	0	0	0	0	3	0	0	0	0	0	0
28	LPC O-12:3 (PC)	0	0	0	0	0	0	0	0	0	0	0	0	0	0	0	0	0	0	0	0	0	0	0	0	0	0	0	0	0	0	0	0	5.0283	0	0	0	0	0	0	0
29	LPE 14:1 (LPE p)	0	0	0	0	0	0	0	0	0	0	0	0	0	0	0	0	0	0	0	0	0	0	0	0	0	0	0	3	0	0	0	0	0	0	0	0	0	0	0	0
30	LPC O-12:1 (LPC)	0	0	0	0	0	0	0	0	0	0	0	0	0	0	0	0	0	0	0	0	0	0	0	0	0	0	0	7	0	0	0	0	0	0	0	0	0	0	0	0
31	LPE O-16:4 (LPE p)	0	0	0	0	0	0	0	0	0	0	0	0	0	0	0	0	0	0	0	0	0	0	0	0	0	0	0	0	0	0	0	0	0	0	3	0	0	0	0	0
32	LPC 12:4 (LPC)	0	0	0	0	0	0	0	0	0	0	0	0	0	0	0	0	0	0	0	3.6545	0	0	0	0	0	0	0	0	0	0	0	0	0	0	0	3	0	0	0	0
33	LPC 12:4 (PC)	0	0	0	0	0	0	0	0	0	0	0	0	0	0	0	0	0	0	0	8.7919	0	0	0	0	0	0	0	0	0	0	0	0	0	0	0	0	0	0	0	0
34	LPC 12:3 (PC)	0	0	0	0	0	0	0	0	0	0	0	0	0	0	0	0	0	0	0	0	3	0	0	0	0	0	0	0	0	0	0	0	0	0	0	0	0	0	0	0
35	LPC 12:2 (LPC)	0	0	0	0	0	0	0	0	0	0	0	0	0	0	0	0	0	0	0	0	0	0	0	0	0	0	0	0	0	0	0	0	0	0	2.9997	0	0	0	0	0
36	LPE O-16:2 (LPE p)	0	0	0	0	0	0	0	0	0	0	0	0	0	0	0	0	0	0	0	0	0	7	0	0	0	0	0	0	0	0	0	0	0	0	0	0	0	0	0	0
37	LPC 12:1 (LPC)	0	0	0	0	0	0	0	0	0	0	0	0	0	0	0	0	0	0	0	0	0	3	0	0	0	0	0	0	0	0	0	0	0	0	0	0	0	0	0	0
38	LPC 12:1 (PC)	0	0	0	0	0	0	0	7	0	0	0	0	0	0	0	0	0	0	0	0	0	0	0	0	0	0	0	0	0	0	0	0	0	0	0	0	0	0	0	0
39	LPS 12:0 (-PS)	0	0	0	0	0	0	7	0	0	0	0	0	0	0	0	0	0	0	0	0	7	7	0	0	3	0	0	0	0	0	0	0	0	0	0	0	0	0	0	0
40	LPC O-14:1 (LPC)	0	0	0	0	0	0	0	0	0	0	0	0	0	0	0	0	0	0	0	0	0	0	3	0	0	0	0	0	0	0	0	0	0	3	0	0	0	0	0	0
41	LPC 14:4 (LPC)	0	3	0	0	0	0	0	0	0	0	0	0	0	0	0	4.8165	0	0	0	0	0	0	0	0	0	0	0	0	0	0	0	0	0	0	0	0	0	0	0	0
42	LPC O-16:4 (PC)	0	0	0	0	0	0	0	3	0	0	0	0	0	0	0	0	0	0	0	0	0	0	0	0	0	0	0	0	0	0	0	0	0	0	0	0	0	0	0	0
43	Cer 30:1;2 (LCB 18:1;2-2H2O,LCB 18:0;3-3H2O)	0	0	0	0	0	17	0	0	0	0	0	0	0	0	0	0	0	0	0	0	0	0	0	0	0	0	7	0	0	0	0	0	0	0	0	0	0	0	0	0
44	LPE O-20:3 (LPE p)	0	0	0	0	0	0	0	0	7	0	0	0	7	0	0	0	0	0	0	0	0	0	0	0	0	0	0	0	0	0	0	0	0	0	0	0	0	0	0	0
45	LPC 16:3 (LPC)	0	0	0	0	0	0	0	0	7	0	0	0	0	0	0	0	0	0	0	0	0	0	0	0	0	0	0	0	0	0	0	0	0	0	0	0	0	0	0	0
46	LPC 16:3 (LPC)	0	0	0	0	0	0	0	0	0	0	0	0	0	0	0	0	0	0	0	0	4.7226	4.7762	0	0	0	0	0	0	0	0	0	0	0	0	0	0	0	0	0	0
47	LPE O-20:2 (LPE p)	0	0	0	0	0	0	0	0	0	0	0	0	0	0	0	0	0	0	0	0	0	0	0	0	0	0	0	0	0	0	0	0	7	0	0	0	0	0	0	0
48	LPC 16:1 (PC)	0	0	0	0	0	0	0	7	0	0	0	0	0	0	0	0	0	0	0	0	0	0	0	0	0	0	0	0	0	0	0	0	0	0	0	0	0	0	0	0
49	LPE O-20:1 (-PE)	0	0	0	0	0	0	0	0	0	0	0	0	0	0	0	0	0	0	0	0	0	7	0	7	7	0	0	7	0	0	0	0	0	0	0	0	0	0	0	0
50	LPC 16:0 (PC 104)	0	0	0	0	0	0	0	0	0	0	0	0	0	0	0	0	0	0	0	0	8.975	0	0	0	0	0	0	0	0	0	0	0	0	0	0	0	4.7675	0	0	0
51	LPC 16:0 (LPC)	0	0	0	0	0	0	0	0	0	0	0	0	0	0	0	0	0	0	0	0	7.8946	0	0	0	0	0	7	0	0	0	0	0	0	0	0	0	0	0	0	0
52	LPC 16:0 (PC)	0	0	0	0	14.632	0	0	7.961	0	0	0	0	0	0	0	7	0	0	0	0	33.8515	0	0	7	0	0	0	0	0	0	0	0	0	0	0	0	0	0	0	0
53	Cer 30:0;3 (LCB 18:1;2-H2O,LCB 18:0;3-2H2O)	0	0	0	0	0	0	0	0	0	0	0	0	0	0	0	0	0	0	0	0	0	0	0	0	0	10	0	0	0	0	0	0	0	0	0	0	0	0	0	0
54	Cer 30:0;4 (LCB 18:1;2-2H2O,LCB 18:0;3-3H2O)	121.642	110.955	0	0	88.5324	90.9305	0	20	47.1344	0	0	0	0	0	43.1344	31.7115	0	0	0	0	0	0	18.398	10.0249	0	0	14.7115	0	0	0	0	0	95.5573	95.558	132.488	151.065	0	0	0	0
55	LPC 18:0 (PC 104)	0	0	0	0	0	0	0	0	0	0	0	0	0	0	0	0	0	0	0	0	0	7	0	0	0	0	0	0	0	0	0	0	0	0	0	0	0	0	0	0
56	LPC 18:0 (PC)	0	0	0	0	0	0	0	0	0	0	0	0	0	0	0	0	0	0	0	0	0	10.4735	0	0	0	0	0	0	0	0	0	0	0	0	0	0	0	0	0	0
57	GM3 28:3;2 (LCB 18:2;2-2H20,LCB 18:1;3-3H2O)	3	7	0	0	3	7	0	0	0	0	0	0	0	0	0	0	0	0	0	0	0	0	0	0	0	0	0	0	0	0	0	0	7	0	7	10	0	0	0	0
58	GM3 28:3;2 (LCB 18:1;2-2H2O,LCB 18:0;3-3H2O)	1414	1054	0	0	929	885	208	101	379	455	201	104	531.319	431	409	297	782	634	0	0	996	732	91	0	128	91	117	0	0	0	0	0	1018	761	1586	1368	81	0	0	0
59	GM3 28:3;2 (LCB 18:1;2-H2O,LCB 18:0;3-2H2O)	151	144	0	0	121	94	23	13	44	70	34	10	54	40	57	30	94	84	0	0	124	67	23	0	13	17	23	0	0	0	0	0	141	94	175	175	13	0	0	0
60	GM3 28:2;2 (LCB 18:2;2-2H20,LCB 18:1;3-3H2O)	9.2795	5.3188	0	0	6.2795	0	0	0	0	0	0	0	3	0	0	0	7	7	0	0	10	0	0	0	0	0	0	0	0	0	0	0	5.3188	7	8.3188	7.5982	0	0	0	0
61	CerP 28:1;2 (LCB 18:1;2-2H2O,LCB 18:0;3-3H2O)	1861.39	1378.86	621.039	0	1431.88	1324.44	438.043	213.742	768.973	1044.72	314.725	190.022	1129.11	879.484	661.768	709.668	1317.18	1031.73	0	0	1319.79	980.192	260.144	125.834	275.257	241.144	213.899	285.31	0	0	0	0	1339.5	1263.23	2420.08	2010.44	175.546	0	0	0
62	CerP 28:1;2 (LCB 18:0;2-2H2O)	7	0	0	0	0	0	0	0	0	0	0	0	0	7	0	0	0	0	0	0	0	0	0	0	0	0	0	0	0	0	0	0	0	0	0	0	0	0	0	0
63	CerP 28:1;2 (LCB 18:1;2-H2O,LCB 18:0;3-2H2O)	230.443	148.045	59.219	0	160.309	169.488	58.7364	24.0249	76.9305	117.98	42.219	20.7115	145.642	104.846	67.9554	110.134	159.488	131.776	0	0	149.622	112.667	38.7364	20	41.0249	19.1095	28.7364	47.7115	0	0	0	0	152.732	153.488	284.951	260.951	34.0249	0	0	0
64	LPE 22:2 (-PE)	0	0	0	0	0	0	0	0	0	0	0	0	0	0	0	0	0	0	0	0	0	0	0	0	0	0	7	0	0	0	0	0	0	0	0	0	0	0	0	0
65	GM3 28:1;2 (LCB 18:1;2-2H2O,LCB 18:0;3-3H2O)	16.9854	34.1246	0	0	28.3365	11.8802	61.5619	11.6676	104.314	50.0789	0	27.246	75.7555	114.714	65.8748	45.8025	0	0	0	0	0	0	10.9188	22.4323	19.8248	15.4821	0	0	0	0	0	0	24.001	0	0	16.008	182.633	0	0	0
66	GM3 28:1;2 (LCB 18:0;2-2H2O)	26.8129	40	0	0	34	30	10	0	10	20	0	3	27	6.8129	7	10	0	0	0	0	27	17	7	0	10	7	0	0	0	0	0	0	27	17	34	30	7	0	0	0
67	GM3 28:1;2 (LCB 18:1;2-H2O,LCB 18:0;3-2H2O)	0	14.7946	0	0	5.8385	4.7363	12.7075	1.0211	10.7672	24.4114	2.0808	7.8903	38.6726	14.5266	9.3405	10.6861	0	0	0	0	5.1732	5.7383	7.2846	5.4229	7.1306	7.9981	2.5731	1.7113	0	0	0	0	19.833	0	0	0	25.7326	0	0	0
68	GM3 28:1;2 (LCB 18:0;2-H2O)	0	7	0	0	0	3	0	0	0	0	0	0	7	0	0	0	0	0	0	0	0	7	0	0	0	0	0	0	0	0	0	0	7	0	10	0	0	0	0	0
69	M(IP)2C 26:1;2 (LCB 18:1;2-2H2O,LCB 18:0;3-3H2O)	0	0	0	0	0	7.4082	23.8631	0	0	8.406	9.5629	0	0	0	15.9911	0	0	0	0	0	12.9031	0	16.6383	0	0	0	13.9635	8.4311	0	0	0	0	0	0	0	10.9088	0	0	0	0
70	CerP 28:0;2 (LCB 18:0;2-2H2O)	63.9997	0	0	0	0	16.341	12.447	0	0	20.894	13	0	17.7069	16.1057	19.8129	12.447	0	0	0	0	37.7069	0	3.8129	0	0	0	13	7	0	0	0	0	0	22.2599	44.5198	36.341	0	0	0	0
71	M(IP)2C 26:1;2 (LCB 18:1;2-H2O,LCB 18:0;3-2H2O)	3.8035	0	0	0	0	5.2284	24.817	0	0	43.7377	14.8106	0	25.5226	22.6197	32.0947	6.3478	0	0	0	0	9.7289	0	9.7977	0	0	0	15.2457	24.7994	0	0	0	0	0	3.904	22.6806	6.568	0	0	0	0
72	CerP 28:0;2 (LCB 18:0;2-H2O)	10	0	0	0	0	0	0	0	0	0	0	0	5.398	0	10	0	0	0	0	0	7	0	0	0	0	0	0	0	0	0	0	0	0	7	14.7115	7	0	0	0	0
73	GM3 26:1;4 (LCB 18:1;2-2H2O,LCB 18:0;3-3H2O)	0	0	0	0	0	0	0	0	0	30.6649	0	0	4.2172	7.9461	17.1137	24.5698	0	0	0	0	0	0	0	0	0	0	5.5423	0	0	0	0	0	0	0	0	0	0	0	0	0
74	M(IP)2C 26:0;2 (LCB 18:0;2-2H2O)	0	0	0	0	0	0	0	0	0	1.2229	0	0	5.8816	0	0	0.2008	0	0	0	0	0	0	0	0	0	0	1.0811	3.8129	0	0	0	0	0	0	0	0	0	0	0	0
75	GM3 26:1;4 (LCB 18:1;2-H2O,LCB 18:0;3-2H2O)	0	0	0	0	0	0	0	0	0	69.5292	0	0	66.0538	50.7997	45.9805	41.6464	0	0	0	0	0	0	0	0	0	0	30.2771	28.0435	0	0	0	0	0	0	0	0	0	0	0	0
76	Cer 34:1;2 (LCB 18:1;2-2H2O,LCB 18:0;3-3H2O)	0	0	0	0	0	0	0	0	0	0	0	0	0	0	54.6074	53.5239	0	0	0	0	0	0	0	0	0	0	0	0	0	0	0	0	0	0	0	0	0	0	0	0
77	Cer 34:1;2 (LCB 18:1;2-H2O,LCB 18:0;3-2H2O)	0	0	0	0	0	0	0	0	0	0	0	0	0	0	15.2185	10.1377	0	0	0	0	0	0	0	0	0	0	0	0	0	0	0	0	0	0	0	0	0	0	0	0
78	Cer 34:1;2 (LCB 18:0;2-2H2O)	0	0	0	0	0	0	0	0	0	0	0	0	0	0	0	1.2986	0	0	0	0	0	0	0	0	0	0	0	0	0	0	0	0	0	0	0	0	0	0	0	0
79	M(IP)2C 28:1;2 (LCB 18:1;2-2H2O,LCB 18:0;3-3H2O)	0	0	0	0	0	0	0	7	0	0	0	0	0	0	0	0	0	0	0	0	0	0	0	0	0	0	0	0	0	0	0	0	0	0	0	0	0	0	0	0
80	CerPE 26:0;2 (LCB 18:0;2-2H2O)	7	0	0	0	0	0	0	0	0	0	0	0	0	0	0	0	0	0	0	0	0	7	0	0	0	0	0	0	0	0	0	0	7	0	0	0	0	0	0	0
81	M(IP)2C 26:2;4 (LCB 18:2;2-2H20,LCB 18:1;3-3H2O)	28.2395	20	0	0	17	10	7	0	13	7	0	0	7	7	7	0	17	7.485	0	0	17	20	0	0	0	0	0	0	0	0	0	0	20	17	34	21.3862	0	0	0	0
82	M(IP)2C 26:2;4 (LCB 18:1;2-2H2O,LCB 18:0;3-3H2O)	6043.95	5410.25	308.449	691.45	4460	4827.58	654	377.24	1696.49	1820.66	298	298	2150	1781	435.632	1078.74	4215.7	4012.39	0	0	4605.48	3690	401	158	349	546	770	570	0	0	0	0	5023	4593	7690.39	7103.24	264	138	0	0
83	M(IP)2C 26:2;4 (LCB 18:1;2-H2O,LCB 18:0;3-2H2O)	753	720	30	67	629	533	84	44	205	218	34	37	234	178	60	107	496	474	0	0	591	443	50	20	50	60	97	87	0	0	0	0	560	549	1058	1004	34	27	0	0
84	LPC 20:0 (LPC)	0	0	0	0	0	0	0	0	0	0	0	0	0	0	0	0	0	0	0	0	7	0	0	0	0	0	0	0	0	0	0	0	7	0	0	0	0	0	0	0
85	LPC 20:0 (PC)	0	0	0	0	0	0	0	0	0	0	0	0	7	7	0	7	0	0	0	0	0	0	0	0	0	0	0	7	0	0	0	0	0	0	0	0	0	0	0	0
86	Cer 34:2;3 (LCB 18:2;2-2H20,LCB 18:1;3-3H2O)	19.6018	21.97	0	13	22.7245	20.485	5.2395	0	6.7305	15.2395	7	0	11.2395	15.2395	5.2395	7	8.7245	17.6946	0	0	12.7245	17.97	0	7	10	7	0	0	0	0	13	10	24.97	18.7245	35.4491	31.3624	0	0	0	3
87	CerP 28:0;3 (LCB 18:0;2-2H2O)	13.7336	7	0	0	7	7	7	0	3	7	0	0	0	7	0	3	7	7	0	0	7	0	0	0	0	7	0	0	0	0	0	0	6.7336	7	10	10	7	0	0	0
88	CerP 28:0;3 (LCB 18:1;2-H2O,LCB 18:0;3-2H2O)	1045.15	895.074	96.7947	137.908	807.93	748.986	207.825	66.4323	472.764	445.642	65.834	65.1135	504.799	467.249	203.589	300.301	736.873	652.157	0	0	727.056	680.602	115.991	102.197	78.9912	133.589	218.703	123.105	81.476	0	128.03	149.589	951.502	754.144	1269.89	1075.86	72.834	40.5153	0	117.432
89	M(IP)2C 26:0;4 (LCB 18:1;2-2H2O,LCB 18:0;3-3H2O)	377.838	0	0	0	57.9049	191.473	0	6.775	356.789	310.025	53.9396	258.706	205.35	212.263	117.112	246.593	0	95.6958	0	0	396.031	0	0	6.6521	112.362	102.801	70.2859	77.2445	0	0	0	0	254.794	177.321	641.117	987.595	468.892	0	0	0
90	M(IP)2C 26:0;4 (LCB 18:0;2-2H2O)	153.763	0	0	0	100.734	110.734	23.7336	10	35.6001	53.7336	13	23	54	43.7336	27	25.6001	100.734	103.734	0	0	130.734	90.7336	3	13	13	13.7336	27	23	0	0	0	0	124.029	87.7336	213.334	203.334	30.7336	0	0	0
91	M(IP)2C 26:0;4 (LCB 18:1;2-H2O,LCB 18:0;3-2H2O)	0	0	0	0	0	27.0203	0.7615	5.3035	39.3415	35.3412	19.8429	29.8972	20.5	18.7346	22.7285	57.6409	0	0	0	0	109.992	0	0	4.6635	26.0497	5.5408	10.6345	20.9906	0	0	0	0	0	0	30.136	100.874	58.1616	0	0	0
92	M(IP)2C 26:0;4 (LCB 18:0;2-H2O)	34	0	0	0	13	27	3	0	7	13	0	0	10	10	0	0	10	13	0	0	23	10	0	0	0	3	7	0	0	0	0	0	23	23	40	44	0	0	0	0
93	Hex3Cer 40:2;2 (LCB 18:2;2-2H20,LCB 18:1;3-3H2O)	0	0	0	0	0	0	0	0	0.7575	5.8712	0	0	0	0	0	0	0	0	0	0	0	0	0	0	0	0	0	0	0	0	0	0	0	0	0	4.1761	0	0	0	0
94	PE O-24:6 (-PE)	0	0	0	0	7	0	0	0	0	0	0	0	0	0	0	0	0	0	0	0	0	7	0	0	0	0	0	0	0	0	0	0	10	10	0	0	7	0	0	0
95	Cer 34:1;3 (LCB 18:1;2-2H2O,LCB 18:0;3-3H2O)	0	0	0	0	0	0	27.9536	0	0	6.835	5.1964	0	0	0	0	0	0	0	0	0	0	0	21.6743	3.4292	0	0	0	0	0	0	0	0	0	0	0	0	0	0	0	0
96	Hex3Cer 40:1;2 (LCB 18:0;2-2H2O)	227.476	181.302	0	0	130.167	142.501	32.0968	0	94.0331	85.0981	16.9339	33.2677	105.802	92.7644	51.4012	44.6993	0	0	0	0	96.1682	120.833	15.6001	20.9339	20.9339	19.763	4.4012	19.2677	0	0	0	0	137.178	159.233	207.27	196.936	4.8305	0	0	0
97	Hex3Cer 40:1;2 (LCB 18:1;2-H2O,LCB 18:0;3-2H2O)	0	5.0594	0	0	0	8.2652	1.1824	0	4.8406	12.8111	0	0.0618	0	3.1402	0	0	0	0	0	0	0	0	5.1655	4.7381	0.3732	3.0895	0	2.6617	0	0	0	0	0	0	0	0	0	0	0	0
98	Hex3Cer 40:1;2 (LCB 18:0;2-H2O)	28.834	30.8777	0	0	30.8777	23.5153	6.2795	0	21.3188	9.8777	0	7	20.5982	14.5982	7	3	0	0	0	0	14.476	37.5982	0	3	7	6.2795	0	7	0	0	0	0	17.476	17.476	44.393	33.4323	7	0	0	0
99	PC 20:6 (PC)	0	0	0	0	0	0	0	0	0	0	0	0	0	0	7	0	0	0	0	0	0	0	0	0	0	0	0	0	0	0	0	0	0	0	10	0	0	0	0	0
100	Cer 34:0;3 (LCB 18:0;2-2H2O)	0	0	0	0	0	0	0	0	0	0	0	0	0	0	3.339	0	0	0	0	0	0	0	0	0	0	0	0	0	0	0	0	0	0	0	0	0	0	0	0	0
101	LPE 24:5 (-PE)	0	0	0	0	0	0	0	0	0	0	0	0	0	0	3	0	0	0	0	0	0	0	0	0	0	0	0	0	0	0	0	0	0	0	0	0	0	0	0	0
102	CerPE 26:1;3 (LCB 18:1;2-2H2O,LCB 18:0;3-3H2O)	0	0	0	0	0	0	0	0	0	0	0	0	8.2321	13	9.2115	13	0	0	0	0	0	0	0	0	0	0	3	0	0	0	0	0	0	0	0	0	7	0	0	0
103	SM 24:0;2 (SM)	0	0	0	0	0	0	0	0	0	0	0	0	0	0	7	0	0	0	0	0	0	0	0	0	0	0	0	0	0	0	0	0	0	0	0	0	0	0	0	0
104	CerPE 26:1;3 (LCB 18:1;2-H2O,LCB 18:0;3-2H2O)	0	0	0	0	0	0	0	0	0	0	0	31.485	59.7245	93.4551	12.7245	22.7245	0	0	0	0	0	0	0	0	0	0	32.2395	0	0	0	0	0	0	0	0	0	41.485	0	0	0
105	Cer 36:1;2 (LCB 18:1;2-H2O,LCB 18:0;3-2H2O)	0	0	0	0	0	0	0	0	0	0	0	0	0	0	0	0	0	0	0	0	0	0	0	0	0	1.4251	0	0	0	0	0	0	0	0	0	0	0	0	0	0
106	PC O-22:4 (LPC)	0	0	0	0	0	0	7	0	0	0	0	0	0	0	0	0	0	0	0	0	0	0	0	0	0	0	0	0	0	0	0	0	0	0	0	0	0	0	0	0
107	PC O-22:4 (PC)	7.2357	0	0	0	40.0185	35.598	0	0	0	0	0	0	0	0	5.8159	0	0	0	0	0	0	0	0	0	0	0	0	0	0	0	0	0	0	12.1021	22.1717	0	0	0	0	0
108	CE 10:1;1+NH4 (Chol)	0	0	0	0	0	0	0	0	0	0	0	0	0	0	0	0	0	0	0	0	3	0	0	0	0	0	0	0	0	0	0	0	0	0	0	0	0	0	0	0
109	PE 22:1;2 (-PE)	0	0	0	0	0	0	0	0	0	0	0	0	0	0	0	0	0	0	0	0	10	0	0	0	0	0	0	0	0	0	0	0	0	0	0	0	0	0	0	0
110	LPC 24:6 (PC)	0	0	0	0	3	0	0	0	0	0	0	0	0	0	0	0	0	0	0	0	0	0	0	0	0	0	0	0	0	0	0	0	0	0	7	0	0	0	0	0
111	CerP 30:0;4 (LCB 18:1;2-2H2O,LCB 18:0;3-3H2O)	8.3044	7	0	0	5.3863	0	0	0	0	0	0	0	0	0	0	0	0	0	0	0	7	0	0	0	0	0	0	0	0	0	0	0	7	0	0	0	0	0	0	0
112	PE 26:6 (-PE)	0	0	0	0	0	0	0	0	0	0	0	0	0	0	0	0	0	0	0	0	7	0	0	0	0	0	0	0	0	0	0	0	0	0	0	0	0	0	0	0
113	Cer 36:1;4 (LCB 18:1;2-2H2O,LCB 18:0;3-3H2O)	0	0	0	0	0	0	0	0	0	0	0	0	0	0	0	0	0	0	0	0	0	7	0	0	0	0	0	0	0	0	0	0	0	0	0	0	0	0	0	0
114	PC 24:5 (PC)	0	0	0	0	0	0	0	0	0	0	0	0	6.948	0	0	0	0	0	0	0	0	0	0	0	0	0	0	0	0	0	0	0	0	0	0	0	0	0	0	0
115	Cer 38:0;3 (LCB 18:0;2-H2O)	0	0	0	0	0	0	0	0	0	0	0	0	6.5916	0	0	0	0	0	0	0	0	0	0	0	0	0	0	0	0	0	0	0	0	0	0	0	0	0	0	0
116	CE 14:1+NH4 (Chol)	0	0	0	0	0	0	0	0	0	0	0	0	7	0	0	0	0	0	0	0	0	0	0	0	0	0	0	0	0	0	0	0	0	0	0	0	0	0	0	0
117	GM3 38:0;3 (LCB 18:0;2-H2O)	0	0	0	0	0	0	0	0	0	0	0	0	0	5.2047	0	0	0	0	0	0	0	0	0	0	0	0	0	0	0	0	0	0	0	0	0	0	0	0	0	0
118	PC 24:4 (LPC)	0	0	0	0	0	0	0	0	0	0	0	0	0	0	0	7	0	0	0	0	0	0	0	0	0	0	0	0	0	0	0	0	0	0	0	0	0	0	0	0
119	CE 14:0+NH4 (Chol)	0	0	0	0	0	0	0	0	10	0	0	0	8.9117	0	0	0	0	0	0	0	0	3	0	0	0	0	0	0	0	0	0	0	7	0	0	0	0	0	0	0
120	HexCer 28:2;3 (LCB 18:1;2-2H2O,LCB 18:0;3-3H2O)	0	0	0	0	7	0	0	0	0	0	0	0	0	0	0	0	0	0	0	0	0	0	0	0	0	0	0	0	0	0	0	0	0	0	0	0	0	0	0	0
121	GM3 42:2;2 (LCB 18:1;2-2H2O,LCB 18:0;3-3H2O)	0	0	0	0	0	0	0	0	5.034	0	0	0	7	0	0	0	0	0	0	0	0	0	0	0	0	0	0	0	0	0	0	0	0	0	0	0	0	0	0	0
122	LPC O-28:6 (PC)	0	0	0	0	0	0	0	0	0	0	0	0	0	3.8395	0	0	0	0	0	0	0	0	0	0	0	0	0	0	0	0	0	0	0	0	0	0	0	0	0	0
123	Cer 40:1;3 (LCB 18:1;2-H2O,LCB 18:0;3-2H2O)	0	0	0	0	0	0	0	0	0	0	0	0	0	7	0	0	0	0	0	0	0	0	0	0	0	0	0	0	0	0	0	0	0	0	0	0	0	0	0	0
124	Cer 40:1;3 (LCB 18:0;2-H2O)	0	0	0	0	0	0	0	0	0	0	0	0	0	7	0	0	0	0	0	0	0	0	0	0	0	0	0	0	0	0	0	0	0	0	0	0	0	0	0	0
125	CE 16:2+NH4 (Chol)	0	0	0	0	0	0	0	0	0	0	0	0	0	7	0	0	0	0	0	0	0	0	0	0	0	0	0	0	0	0	0	0	0	0	0	0	0	0	0	0
126	GM3 42:0;3 (LCB 18:0;2-H2O)	0	5.0911	0	0	0	0	0	0	0	0	0	0	4.143	7.379	0	0	0	0	0	0	0	0	0	0	0	0	0	0	0	0	0	0	0	0.4013	0	3.9189	0	0	0	0
127	CE 16:0+NH4 (Chol)	1.0325	4.4913	0	0	6.2708	2.692	6.9724	0	5.5175	0	4.5661	9.4203	5.3012	10.0117	1.0325	1.4465	0	0	0	0	0	2.269	0	0	0	0	0	7	0	0	0	0	7.0773	4.0773	6.3605	4.5661	0	0	0	0
128	LPC O-28:4 (LPC)	0	3	0	0	0	7	0	0	0	0	0	0	0	0	0	0	0	0	0	0	0	0	0	0	0	0	0	0	0	0	0	0	0	0	0	0	0	0	0	0
129	GM3 42:0;3 (LCB 18:1;2-2H2O,LCB 18:0;3-3H2O)	0	4.996	0	0	0	0	0	0	0	0	0	0	0	0	0	0	0	0	0	0	0	0	0	0	0	0	0	0	0	0	0	0	0	0	0	6.5455	0	0	0	0
130	M(IP)2C 40:0;3 (LCB 18:1;2-2H2O,LCB 18:0;3-3H2O)	0	0	0	0	0	0	0	0	0	0	0	0	0	0	0	0	0	0	0	0	6.9127	4.6847	0	0	0	0	0	0	0	0	0	0	0	7.6847	0	0	0	0	0	0
131	LPC O-28:2 (PC 104)	0	0	0	0	0	0	0	0	0	0	0	0	0	0	0	0	0	0	0	0	0	0	0	3	0	0	0	0	0	0	0	0	0	0	0	0	0	0	0	0
132	CerP 36:1;2 (LCB 18:1;2-2H2O,LCB 18:0;3-3H2O)	0	0	0	0	0	0	0	0	0	0	0	0	0	0	0	13	0	0	0	0	0	0	0	0	0	0	0	0	0	0	0	0	0	0	0	0	0	0	0	0
133	SM 30:1;2 (SM)	0	0	0	0	0	0	0	0	0	0	0	0	0	0	0	0	0	0	0	0	0	0	7	0	0	0	0	0	0	0	0	0	0	0	0	0	7	0	0	0
134	SM 30:1;2 (LCB 18:1;2-2H2O,LCB 18:0;3-3H2O)	0	0	0	0	0	0	0	0	0	0	0	0	0	7	13.0114	8.7002	0	0	0	0	0	0	0	0	0	0	0	0	0	0	0	0	0	0	0	0	0	0	0	0
135	LPC O-28:1 (PC)	0	0	0	0	0	0	0	0	0	0	0	0	0	0	0	0	0	0	0	0	0	0	0	0	0	0	0	0	0	0	0	0	0	0	0	0	0	0	0	0
136	LPC O-28:1 (PC 104)	0	0	0	0	0	0	0	0	0	0	0	1.8427	0	0	0	0	0	0	0	0	0	0	0	0	0	0	0	0	0	0	0	0	0	0	0	0	0	0	0	0
137	Cer 42:2;2 (LCB 18:1;2-2H2O,LCB 18:0;3-3H2O)	0	0	0	0	0	0	0	0	0	0	0	7	0	0	7.9366	13.2782	0	0	0	0	0	0	0	0	0	0	0	0	0	0	0	0	0	0	0	0	0	0	0	0
138	GM3 46:2;2 (LCB 18:0;2-H2O)	0	0	0	0	0	0	0	0	0	0	0	0	0	13	0	0	0	0	0	0	0	0	0	0	0	0	0	0	0	0	0	0	3	0	0	0	0	0	0	0
139	SM 30:1;3 (SM)	0	0	0	0	0	0	0	0	0	0	0	0	0	0	7	0	0	0	0	0	0	0	0	0	0	0	0	0	0	0	0	0	0	0	0	0	0	0	0	0
140	CE 18:3+NH4 (Chol)	0	0	0	0	0	7	0	0	0	0	0	0	0	0	0	0	0	0	0	0	0	0	0	0	0	0	0	0	0	0	0	0	0	0	0	0	0	0	0	0
141	SM 30:0;3 (LCB 18:1;2-2H2O,LCB 18:0;3-3H2O)	0	0	0	0	0	0	0	0	0	0	0	0	0	0	7	0	0	0	0	0	0	0	0	0	0	0	0	0	0	0	0	0	0	0	0	0	0	0	0	0
142	CE 18:2+NH4 (Chol)	0	0	0	0	0	0	0	0	0	0	0	33.1485	17.7763	0	92.2149	34.1438	0	0	0	0	0	0	0	0	0	0	0	0	0	0	0	0	0	0	0	0	0	0	0	0
143	PC 28:6 (PC)	0	0	0	0	0	0	0	0	0	0	0	0	3.6809	0	0	0	0	0	0	0	0	0	0	0	0	0	0	0	0	0	0	0	0	0	0	0	0	0	0	0
144	GD3 26:1;2 (LCB 18:1;2-2H2O,LCB 18:0;3-3H2O)	0	0	0	0	0	0	0	0	0	0	0	0	6.5792	0	0	0	0	0	0	0	0	0	0	0	0	0	0	0	0	0	0	0	0	0	0	0	0	0	0	0
145	GD3 26:1;2 (LCB 18:1;2-H2O,LCB 18:0;3-2H2O)	0	0	0	0	0	0	0	0	0	0	0	0	7	0	0	0	0	0	0	0	0	0	0	0	0	0	0	0	0	0	0	0	0	0	0	0	0	0	0	0
146	CE 18:1+NH4 (Chol)	0	0	0	0	0	0	0	0	0	0	0	0	0	0	0	36.0399	0	0	0	0	0	0	0	0	0	0	0	0	0	0	0	0	0	0	0	0	0	0	0	0
147	SM 32:0;2 (SM)	0	0	0	0	0	0	0	0	0	0	0	0	0	0	0	16.9885	0	0	0	0	0	0	0	0	0	0	0	0	0	0	0	0	0	0	0	0	0	0	0	0
148	PC 26:1;2 (PC)	2.636	0	0	0	1.1638	5.295	0	0	0	0	0	0	0	0	0	0	0	0	0	0	4.6799	0	0	0	0	0	0	0	0	0	0	0	3.6017	7	0	11.164	0	0	0	0
149	PS 28:0 (-PS)	0	0	0	0	0	0	0	0	0	0	0	0	0	0	0	0	0	0	0	0	0	0	0	0	0	0	0	0	0	0	0	0	0	3	0	0	0	0	0	0
150	SM 30:0;4 (SM)	0	0	0	0	0	4.1238	0	0	0	0	0	0	0	0	0	0	0	0	0	0	0	0	0	0	0	0	0	0	0	0	0	0	4.3607	0	0	0	0	0	0	0
151	LPC 30:5 (PC)	0	0	0	0	0	0	0	0	0	0	0	0	0	0	0	0	0	0	0	0	3.5797	0	0	0	0	0	0	0	0	0	0	0	0	0	0	0	0	0	0	0
152	SM 32:2;3 (SM)	0	0	0	0	0	0	0	0	0	0	0	0	0	0	3.5417	20.5417	0	0	0	0	0	0	0	0	0	0	0	0	0	0	0	0	0	0	0	0	0	0	0	0
153	PC O-30:1 (PC)	0	0	0	0	0	0	0	0	0	0	0	0	0	0	0	5.0692	0	0	0	0	0	0	0	0	0	0	0	0	0	0	0	0	0	0	0	0	0	0	0	0
154	CE 20:4+NH4 (Chol)	0	0	0	0	0	0	0	0	0	0	0	0	0	0	0	32.0922	0	0	0	0	0	0	0	0	0	0	0	0	0	0	0	0	0	0	0	0	0	0	0	0
155	PC 30:2 (PC 104)	0	0	10	13	7	0	0	0	0	7	0	0	0	0	0	0	0	0	0	0	0	0	0	0	0	0	0	0	0	0	13	3	0	0	0	0	0	0	0	0
156	PC 30:2 (LPC)	0	0	61.5031	100.848	20	13	0	0	17	26.1521	7	0	0	0	21.3509	23	0	0	0	0	0	0	0	0	0	0	0	0	0	0	69.0677	65.4341	0	0	0	0	0	0	0	0
157	PC 30:2 (LPC)	0	0	0	0	0	0	0	0	0	0	0	0	0	0	3	0	0	0	0	0	0	0	0	0	0	0	0	0	0	0	0	0	0	0	0	0	0	0	0	0
158	PC 30:2 (PC)	0	0	577.874	817.904	174.396	149.392	0	0	160.06	201.802	50.5224	34	0	0	152.393	140.918	0	0	0	0	0	0	47	0	0	0	0	0	0	0	752.185	722.381	0	0	0	0	0	0	0	0
159	CerP 40:1;2 (LCB 18:1;2-2H2O,LCB 18:0;3-3H2O)	0	0	0	4.2066	0	0	0	0	0	0	0	0	0	0	0	0	0	0	0	0	0	0	0	0	0	0	0	0	0	0	0	0	0	0	0	0	0	0	0	0
160	HexCer 34:0;2 (LCB 18:0;2-2H2O)	0	0	0	0	0	0	0	0	0	0	0	0	0	0	0	3	0	0	0	0	0	0	0	0	0	0	0	0	0	0	0	3	0	0	0	0	0	0	0	0
161	PE O-34:2 (-PE)	0	0	0	0	0	0	0	0	0	0	7	0	0	0	3	10	0	0	0	0	0	0	10	0	0	0	0	0	0	0	3	7	0	0	0	0	0	0	0	0
162	SM 34:1;2 (SM)	0	0	635.462	1182.17	182.776	186.891	37.8382	0	127.567	161.623	43.3994	32.724	62.2013	46.953	202.366	164.612	814.839	489.657	445.652	402.644	0	0	23.1185	29.6758	0	0	28.3133	30.5626	0	311.965	1195.71	1146.77	0	0	0	0	0	0	504.8	846.356
163	SM 34:1;2 (LCB 18:1;2-2H2O,LCB 18:0;3-3H2O)	0	0	0	7.8905	0	0	0	0	0	0	0	0	0	0	0	0	0	0	6.1931	0	0	0	0	0	0	0	0	0	0	0	2.3702	9.3171	0	0	0	0	0	0	6.4352	6.5592
164	PE O-34:1 (-PE)	0	0	0	7	0	0	0	0	0	0	0	0	0	0	0	0	0	0	0	0	0	0	0	0	0	0	0	0	0	0	0	0	0	0	0	0	0	0	13	7
165	PC 30:1 (PC 104)	0	0	5.8736	2.3917	0	0	0	0	0	0.7455	0	0	0	0	0	0	1.3898	1.3898	0	2.7131	0	0	0	0	0	0	0	0	0	2.4285	11.6357	0	0	0	0	0	0	0	2.7068	1.9465
166	PC 30:1 (LPC)	0	0	41.9746	32.0677	0	9.2034	0	0	5.9237	2.4122	0	10	0	0	0	0	57.5836	76.0042	12.0221	36.5663	0	0	0	0	0	0	0	0	0	25.4253	68.2324	0	0	0	0	0	0	0	51.5268	45.1252
167	PC 30:1 (PC)	0	0	273.228	369.599	0	7.9553	0	0	83.6329	30.7925	0	22.6673	0	0	0	10.528	242.269	395.087	218.942	251.302	0	0	0	0	0	0	0	0	0	150.627	831.823	171.388	0	0	0	0	0	0	387.987	289.696
168	PE O-34:1 (-PE)	0	0	3	0	0	0	0	0	0	0	0	0	0	0	0	0	0	0	0	0	0	0	0	0	0	0	0	0	0	0	0	0	0	0	0	0	0	0	0	0
169	SM 34:0;2 (SM)	312.017	255.172	2477.72	3701.62	259.025	280.061	220.272	51.4293	344.534	430.596	104.195	111.049	251.488	235.709	91.8814	139.074	5666.7	5056.93	3471.07	4043.85	95.9856	65.81	261.024	191.06	40.9458	0	102.47	130.258	0	1989.23	8224.63	8868.86	0	0	284.016	277.922	237.975	383.657	4607.36	6744.37
170	PC 30:0 (LPC)	0	0	0	0	0	0	0	7	0	0	0	0	0	0	0	0	0	7	0	0	0	0	0	0	0	0	0	0	0	0	0	0	0	0	0	0	0	0	0	0
171	PE O-34:0 (-PE)	0	0	0	0	0	0	0	0	0	0	0	0	0	0	0	0	0	0	3	0	0	0	0	0	0	0	0	0	0	0	0	0	0	0	0	0	0	0	0	0
172	PC 30:0 (PC 104)	0	6.0729	25.3642	20.4203	0	0	6.0729	0	8.4285	0	0	0	0	0	0	3	28.4269	37.4998	28.0005	0	3	0	0	7	0	0	0	0	0	21.2768	46.0431	62.3063	0	0	0	7	5.317	13	53.4819	27.4358
173	PC 30:0 (LPC)	30.5152	22.0689	241.919	345.178	26.3193	47.6609	14.2762	9.1521	23.2198	51.2308	15.1328	7.4264	26.521	31.7023	17.4906	21.9092	401.549	394.479	379.113	90.9627	16.6903	6.2801	7.5034	1.7704	9.1521	0	4.3571	21.4206	0	194.16	823.325	810.657	0	0	29.2985	48.0816	50.7774	27.2941	557.658	715.047
174	PC 30:0 (PC)	244.753	288.384	2138.98	3633.24	336.818	193.017	207.375	46.6269	329.319	376.833	86.0346	70.43	264.318	198.46	125.311	113.927	4208.48	3992.95	3582.08	1665.9	76.7812	128.059	1.971	51.6701	44.7768	0	115.088	128.512	0	2063.03	6884.96	6573.44	0	0	203.308	342.144	269.546	500.636	5011.2	5395.61
175	SM 32:1;4 (SM)	0	0	0	39.6524	0	6.1314	34.6761	0	17.1714	5.3672	0	25.0943	0	0	23.7228	0	0	0	0	493.514	0	0	36.2617	40.9168	0	0	0	0	0	0	364.167	0	0	0	0	0	30.4548	0	0	262.747
176	PC 28:1;2 (PC 104)	0	0	1.9407	1.2437	0	0	0	0	0	0	0	0	0	0	0	0	0.5383	0	14.0477	0	0	0	0	0	0	0	0	0	0	0	0	0	0	0	0	0	0	0	0	1.2899
177	PC 28:1;2 (LPC)	0	0	10.1176	0	0	0	0	0	0	0	0	0	0	0	0	0	0	0	0	0	0	0	0	0	0	0	0	0	0	0	0	16.6147	0	0	0	0	0	0	1.1379	0
178	PC 28:1;2 (LPC)	0	0	0	0	0	0	0	0	0	0	0	0	0	0	6.9985	0	0	0	0	0	0	0	0	0	0	0	0	0	0	0	0	0	0	0	0	0	0	0	0	0
179	PC 28:1;2 (PC)	0	0	0	0	0	0	0	0	0	0	0	0	0	0	0	0	0	0	0	0	0	0	0	0	0	0	0	0	0	0	0	0	0	0	0	0	0	0	0	0
180	SM 34:2;3 (SM)	0	0	0	0	0	0	0	0	0	0	0	0	0	0	28.127	31.8056	0	0	0	0	0	0	0	0	0	0	0	0	0	0	0	0	0	0	0	0	0	0	0	592.457
181	PE 34:1 (-PE)	0	0	0	54	0	0	7	0	0	0	0	0	0	0	0	0	27	0	0	64	0	0	7	13	0	0	0	0	0	0	64	3	0	0	0	0	0	0	74	84
182	PC O-32:1 (PC 104)	0	0	0	0	0	0	0	0	0	0	0	0	0	0	0	0	2.9936	0	0	10	0	0	0	0	0	0	0	0	0	0	0	4.2766	0	0	0	0	0	0	8.9936	7.2766
183	PC O-32:1 (LPC)	0	0	18.4825	36.8544	0	0	10	0	0	0	0	0	0	0	10	9.0729	26.9506	0	0	34.4995	0	0	0	0	0	0	0	0	0	0	60.0988	27.0967	0	0	0	0	0	0	30.7435	58.5826
184	PC O-32:1 (PC)	0	0	287.995	353.56	0	0	30.0887	0	0	0	0	0	0	0	23.8428	19.0375	325.441	0	0	290.655	0	0	19.2966	35.9751	0	0	0	0	0	0	419.95	436.781	0	0	0	0	0	0	461.814	505.063
185	HexCer 34:0;3 (LCB 18:1;2-H2O,LCB 18:0;3-2H2O)	0	0	0	0	0	0	0	0	0	0	0	0	0	0	7	0	0	0	0	0	0	0	0	0	0	0	0	0	0	0	0	0	0	0	0	0	0	0	0	0
186	SM 34:1;3 (LCB 18:1;2-H2O,LCB 18:0;3-2H2O)	0	0	0	0	0	0	0	0	0	0	0	0	0	0	0	0	0	0	0	0	0	0	0	0	0	0	0	0	0	0	0	7	0	0	0	0	0	0	0	0
187	SM 34:1;3 (SM)	0	90.0045	545.871	725.956	82.4551	77.4822	83.7423	49.6308	229.489	134.083	37.176	41.2319	106.245	91.881	53.2669	25.245	1412.99	1068.01	1066.64	903.865	0	0	72.9793	47.4213	0	0	40.3061	72.2538	426.987	508.299	1571.06	1347.25	0	0	0	0	46.4429	93.9928	1537.42	2091.92
188	PC O-32:0 (PC 104)	0	0	10.0776	0	0	0	0	0	0	3	7	0	0	0	7	0	6.4605	1.2766	13.855	10.1018	0	0	0	0	0	0	0	0	6.4582	5.9936	20.6436	11.5573	0	0	0	0	0	0	22.1003	13.3048
189	PC O-32:0 (LPC)	0	7.1906	65.1407	0	10.5746	7.0383	7.2635	4.1115	20.1501	13.5378	4.3898	4.3898	5.4096	15.4285	4.5567	3.148	93.4623	135.689	151.862	87.6846	0	0	6.0729	13	0	0	10	0	22.1947	37.7197	156.967	141.308	0	0	0	0	4.3898	14.3306	185.816	228.865
190	PC O-32:0 (PC)	0	52.6262	488.609	0	92.5975	48.6481	52.2655	40.2254	126.691	126.384	42.9783	35.1578	87.1695	86.4559	55.0578	57.2036	1091.46	957.883	1360.47	1071.01	0	0	42.5374	56.4215	0	0	37.407	0	520.497	538.296	1350.09	1441.9	0	0	0	0	48.2989	127.812	1664.83	1968.53
191	PE 34:0 (-PE)	0	0	7	0	0	0	0	0	7	3	0	0	10	0	0	0	0	3	10	10	0	0	0	0	0	0	0	0	7	10	10	0	0	0	0	0	0	0	13	17
192	SM 34:0;3 (SM)	0	0	0	392.206	0	0	13.7963	0	43.409	0	0	5.1371	15.3433	0	0	2.9683	0	0	0	28.0471	0	0	6.724	0	0	0	14.4561	0	0	0	0	0	0	0	0	0	0	0	0	59.11
193	PG 32:1 (-PG)	0	0	0	0	0	0	0	0	7	0	0	0	0	0	0	0	7	0	0	7	0	0	0	0	0	0	0	0	0	7	7	0	0	0	0	0	0	0	0	0
194	SM 36:2;2 (SM)	0	0	0	0	0	0	0	0	0	0	0	0	0	0	25.0559	0	871.597	666.466	0	0	0	0	0	0	0	0	0	0	0	285.79	905.112	1252.95	0	0	0	0	0	0	0	0
195	SM 36:2;2 (LCB 18:1;2-2H2O,LCB 18:0;3-3H2O)	0	0	0	0	0	0	0	0	0	0	0	0	0	0	0	0	0	0	0	0	0	0	0	0	0	0	0	0	0	0	0	0	0	0	0	0	0	0	0	0
196	CerP 42:1;2 (LCB 18:1;2-2H2O,LCB 18:0;3-3H2O)	0	7	0	0	0	0	0	0	0	0	0	0	0	0	0	0	0	0	0	0	0	0	0	0	0	0	0	0	0	0	0	0	0	0	0	0	0	0	0	0
197	PS 32:3 (-PS)	0	0	0	0	0	0	0	0	0	0	0	0	0	0	0	0	27	13	0	0	0	0	0	0	0	0	0	0	0	0	0	0	0	0	0	0	0	0	0	10
198	PC 32:2 (PC 104)	0	0	0	10	0	0	0	0	0	0	0	0	0	0	0	0	14.1634	8.9147	13	5.7471	0	0	0	0	0	0	0	0	0	8.249	15.43	18.9144	0	0	0	0	0	0	0	5.249
199	PC 32:2 (LPC)	5.9936	7.2766	50.22	52.6751	17.2766	11.7412	0	0	20.6426	17	0	0	0	0	5.9936	8.283	236.863	195.706	38.7118	35.4516	8.9936	0	7	0	0	0	0	0	46.2944	25.8586	219.151	85.0639	0	0	0	0	0	0	0	96.2959
200	PC 32:2 (PC)	81.3525	76.6694	245.597	525.081	125.153	108.151	0	0	139.401	92.6978	0	0	0	0	64.3869	56.5026	1979.18	1531.43	385.207	419.946	58.1695	0	26.2918	0	0	0	0	0	298.415	288.32	1857.18	1190.82	0	0	0	0	0	0	0	693.277
201	PE O-36:2 (-PE)	0	0	10	0	0	0	0	0	0	0	0	0	0	0	0	0	0	7	0	7	0	0	0	0	0	0	0	0	7	7	7	7	0	0	0	0	0	0	0	17
202	SM 36:1;2 (SM)	327.413	364.256	2919.61	5477.26	505.31	504.333	439.796	155.079	1136.37	834.144	199.097	206.102	443.66	330.286	260.419	256.207	6860.39	5989.21	5946.3	3226.09	160.818	177.35	526.992	311.225	43.2847	0	171.986	46.6886	3224.67	3929.15	10866.4	2984.27	0	0	547.82	514.197	278.37	467.462	6182.95	8497.95
203	SM 36:1;2 (LCB 18:1;2-2H2O,LCB 18:0;3-3H2O)	0	0	0	0	3	0	0	0	0	0	0	0	0	0	0	0	0	0	0	0	0	0	0	0	0	0	0	0	0	0	0	0	0	0	0	0	0	0	0	0
204	PC 32:1 (LPC)	3	0	0	0	0	0	0	0	0	0	0	0	0	0	0	0	0	0	0	0	0	0	0	0	0	0	0	0	0	0	0	0	0	0	0	0	0	0	0	0
205	PC 32:1 (PC 104)	4.1634	7	34.1556	14.097	0	10	5.9144	7	11.1634	5.4124	0	7	7	3	8.249	10	62.4318	79.6345	18.7448	23.3665	10	0	0	0	0	0	0	0	37.1556	14.0209	84.7355	80.0858	0	0	4.1634	1.1634	0	2.9144	21.8291	57.692
206	PC 32:1 (LPC)	51.4656	52.8581	345.565	578.833	100.671	58.474	68.3831	13.8362	111.899	98.2859	24.3721	7.5469	29.4671	31.7263	27.189	16.2872	933.192	1068.01	545.929	275.911	34.6599	19.0891	4.1778	25.9011	8.9936	10	23.8362	37.5422	274.715	350.781	985.904	1316.85	0	0	67.8303	58.7497	38.6245	43.9162	638.572	670.698
207	PC 32:1 (PC)	471.957	437.36	2587.03	4786.26	605.8	468.869	412.455	205.388	961.459	717.061	174.974	179.469	350.463	366.637	276.274	187.998	7983.06	8338.79	5828.63	2031.43	221.264	227.454	48.9531	283.108	45.976	45.6694	198.164	191.317	2969	3565.64	9256.04	9982.21	0	0	652.918	596.371	300.392	468.655	5532.59	5441.56
208	PE O-36:1 (-PE)	0	0	7	7	0	0	0	0	0	7	0	0	7	10	3	0	0	0	0	0	0	0	0	7	0	0	0	0	0	0	0	0	0	0	0	0	0	0	0	13
209	SM 36:0;2 (SM)	1644.8	1776.81	9393.41	16864.6	2200.74	2179.07	1929.73	423.888	4044.67	3431.31	1016.81	946.223	2708.85	2507.69	254.248	166.014	18035.6	14917.7	15268.2	11752.7	665.6	572.422	1593.11	1523.54	352.895	105.71	1021.33	790.091	8249.46	11643.1	18586.4	20711.7	0	0	2907.47	2181.24	1087.25	2530.33	16100.4	18459.3
210	PC 32:0 (PC 104)	14.4126	18.2936	70.9892	129.981	14.705	15.1904	2.7456	4.0446	30.7062	22.9764	8.9144	5.2936	15.3714	18.7256	14.6478	7.1634	212.916	174.56	152.754	70.5789	2.778	13	4.208	7.0778	8.249	0	21.1634	5.9144	91.4736	83.2511	345.882	263.599	0	0	9.7394	15.0916	9.4124	20.4246	173.85	188.242
211	PC 32:0 (LPC)	146.407	108.121	977.705	1972.85	172.192	252.617	156.491	86.6733	337.958	262.72	105.9	84.6027	184.318	163.802	145.722	65.1735	2280.43	2331.14	1974.96	1757.34	49.9263	61.8075	98.0109	110.75	20.9238	28.1082	119.599	104.249	1027.48	1004.86	2932.54	3477.23	0	0	336.544	212.775	212.983	248.837	2638.14	2527.71
212	PC 32:0 (LPC)	0	0	3	1.7295	0	0	0	0	0	0	0	0	0	0	0	0	5.8527	1.7295	0	12.9683	0	0	0	0	0	0	0	0	0	0	11.7422	4.7527	0	0	0	0	0	0	12.9951	1.7326
213	PC 32:0 (PC)	1522.05	1780.1	8547.92	12870	2056.38	2130.54	1496.73	625.453	3443.44	2189.9	1050.06	873.623	2034.2	2072.99	1048.53	940.774	14586.6	15082.2	14405.6	12957.1	552.455	570.58	904.257	1400.54	379.477	151.237	953.957	729.502	9302.46	8003.75	19265.4	18391.2	0	0	2787.12	2537.01	1454.48	2699.64	16722.8	15764.4
214	SM 34:1;4 (SM)	0	0	1269.08	4246.67	0	0	113.751	131.584	441.553	142.614	0	0	190.401	0	0	0	4377.32	2296.72	6936.97	0	0	0	245.133	0	0	0	0	65.352	821.383	2929.52	8356.9	7022.35	0	0	0	0	0	0	5366.03	6478.53
215	PC 30:1;2 (PC 104)	0	3.3295	0	12.9783	0	0	0	0	2.9691	1.7758	0	0	3.2209	0	0	0	0	0	0	0	0	0	0	0	0	0	0	0	3.4665	3.6604	0	2.3549	0	0	3.8986	0	0	0.4508	17.4247	0
216	PC 30:1;2 (LPC)	0	0	0	0	0	0	0	6.3974	0	15.8243	0.0003	3.2185	14.9681	0	0	0	0	0	0	69.0179	0	14.2302	2.8318	5.5192	0	0	0	6.4079	0	0	0	143.766	0	0	0	0	0	3.6154	115.678	0
217	PC 30:1;2 (PC)	0	0	0	0	0	0	0	0	0	0	0	0	0	0	0	0.8896	0	0	0	1440.53	0	0	0	0	0	0	33.4244	0	0	0	0	0	0	0	0	0	0	34.1289	0	0
218	PS 32:0 (-PS)	0	0	0	0	0	0	0	0	0	0	0	0	0	0	0	0	0	7	10	0	0	0	0	0	0	0	0	0	0	0	0	0	0	0	0	0	0	0	0	0
219	SM 34:0;4 (SM)	0	0	0	0	0	0	0	0	0	0	0	6.4691	0	0.3728	4.4068	0	0	0	0	0	0	0	0	1.0268	0	0	0	0	0	0	0	0	0	0	0	0	1.4316	0	0	0
220	PC O-34:3 (PC)	0	0	0	0	0	0	0	0	0	0	0	0	0	0	18.2223	0	0	0	0	0	0	0	0	0	0	0	0	0	0	0	0	0	0	0	0	0	0	0	0	0
221	SM 36:3;3 (SM)	0	0	0	0	0	0	0	0	0	0	0	0	0	0	0	0	424.524	406.448	0	0	0	0	0	0	0	0	0	0	0	0	671.704	618.421	0	0	0	0	0	0	0	0
222	CerPE 40:2;2 (LCB 18:1;2-2H2O,LCB 18:0;3-3H2O)	0	0	0	0	0	0	0	0	0	0	0	0	0	0	0	0	0	0	0	0	0	0	0	0	0	0	0	0	0	0	7	0	0	0	0	0	0	0	0	0
223	PG 34:4 (-PG)	0	0	0	0	0	0	0	0	0	0	0	0	0	0	0	0	23	20	0	0	0	0	0	0	0	0	0	0	0	0	0	0	0	0	0	0	0	0	0	0
224	PC O-34:2 (PC 104)	0	0	0	0	0	0	0	0	0	0	0	0	0	0	0	0	5.2652	10	0	0	0	0	0	0	0	0	0	0	0	6.9999	5.8351	4.5128	0	0	0	0	0	0	10	12.9997
225	PS O-34:3 (-PS)	0	0	0	0	0	0	0	0	0	0	0	0	0	0	0	0	3	0	0	0	0	0	0	0	0	0	0	0	0	0	0	0	0	0	0	0	0	0	0	0
226	PE 36:2 (-PE)	0	0	0	0	0	0	0	0	0	0	0	0	0	0	0	0	30	0	0	0	0	0	0	0	0	0	0	0	0	67	162	10	0	0	0	0	0	0	0	7
227	PC O-34:2 (LPC)	0	0	0	0	0	0	0	0	0	0	0	0	0	0	10	0	100.806	69.4141	0	0	0	0	0	0	0	0	0	0	0	17.5159	89.1836	58.8444	0	0	0	0	0	0	50.6064	70.473
228	PC O-34:2 (PC)	0	0	0	0	0	0	0	0	0	0	0	0	0	0	20.495	0	878.864	688.318	0	0	0	0	0	0	0	0	0	0	0	239.03	903.347	853.853	0	0	0	0	0	0	464.761	889.038
229	HexCer 36:1;3 (LCB 18:1;2-2H2O,LCB 18:0;3-3H2O)	0	0	0	0	0	0	0	0	0	0	0	0	0	0	7	0	0	0	0	0	0	0	0	0	0	0	0	0	0	0	0	3	0	0	0	0	0	0	0	0
230	SM 36:2;3 (SM)	0	0	328.935	0	0	0	41.3005	0	111.625	71.4738	0	0	0	61.7635	26.4327	0	797.259	777.128	598.49	812.892	0	0	43.7284	0	0	0	43.9176	0	346.397	436.642	1647.32	1230.21	0	0	0	0	0	0	1085.31	1414.56
231	CerPE 40:1;2 (LCB 18:1;2-2H2O,LCB 18:0;3-3H2O)	0	0	0	0	0	0	0	0	0	0	0	0	0	0	0	0	0	0	0	7	0	0	0	0	0	0	0	0	0	0	4.1299	0	0	0	0	0	0	0	0	0
232	CerPE 40:1;2 (LCB 18:1;2-H2O,LCB 18:0;3-2H2O)	0	0	0	0	0	0	0	0	7	0	0	0	0	0	0	0	0	0	0	0	0	0	0	0	0	0	0	0	0	0	0	0	0	0	0	0	0	0	0	0
233	PG 34:3 (-PG)	0	0	7	0	0	0	0	0	7	0	0	0	0	0	0	0	47	44	0	23	0	0	0	0	0	0	7	0	3	20	0	0	0	0	0	0	0	0	13	0
234	PC O-34:1 (LPC)	0	0	0	0	0	0	0	0	0	0	0	0	0	0	0	7	0	0	0	0	0	0	0	0	0	0	0	0	0	0	0	0	0	0	0	0	0	0	0	0
235	PE 36:1 (LPE p)	0	0	0	0	0	0	0	0	0	0	0	0	0	0	0	0	0	7	0	0	0	0	0	0	0	0	0	0	0	0	0	0	0	0	0	0	0	0	0	0
236	PE 36:1 (-PE)	0	0	0	0	0	10	7	0	30	20	7	7	0	0	0	30	20	10	57	0	0	0	0	0	0	0	0	0	23	34	0	0	0	0	0	0	0	0	3	70
237	PC O-34:1 (PC 104)	0	0	0	11.0502	0	0	0	0	0	0	0	0	0	0	0	0	15.8482	11.5673	3.4426	7.5133	0	0	7	0	0	0	0	0	13	2.2275	18.3581	6.2706	0	0	0	0	0	0	6.9472	6.122
238	PC O-34:1 (LPC)	0	2.778	20.1616	85.1277	0	8.7456	4.0409	11.249	14.208	18.2936	7	7	12.9144	7.1634	7.1634	3.3988	103.386	49.6676	88.4866	37.0689	0	0	16.7323	5.249	0	0	5.9144	0	65.375	34.9533	95.8314	107.732	0	0	0	0	2.9144	0	81.4823	78.9235
239	PC O-34:1 (PC)	0	57.2826	215.902	884.308	0	60.527	42.3065	45.4201	122.543	68.056	42.3333	29.1724	67.7653	31.3942	52.0052	34.7093	760.375	570.708	710.779	114.987	0	0	80.5454	47.7164	0	0	21.536	0	638.956	389.284	899.636	872.575	0	0	0	0	40.8902	0	734.413	1010.2
240	HexCer 36:0;3 (LCB 18:1;2-2H2O,LCB 18:0;3-3H2O)	0	0	0	3	0	0	0	0	6.343	0	0	0	0	0	0	0	0	0	0	0	0	0	0	0	0	0	0	0	0	0	0	0	0	0	0	0	0	0	0	0
241	HexCer 36:0;3 (LCB 18:1;2-H2O,LCB 18:0;3-2H2O)	0	0	0	0	0	0	0	0	4.2092	0	0	0	0	0	7	0	0	0	0	0	0	0	0	0	0	0	0	0	0	10	0	0	0	0	0	0	0	0	0	0
242	SM 36:1;3 (SM)	53.5752	58.4972	376.438	640.903	0	51.9593	77.1768	84.3226	99.6018	95.1352	37.9731	25.2216	65.1549	79.9404	26.9681	64.8557	719.498	622.564	771.043	1229.12	0	0	12.9801	59.3902	0	0	25.1481	40.2939	344.791	441.891	936.324	770.959	0	0	0	0	48.1964	81.7438	1314.53	1228.74
243	CerPE 40:0;2 (LCB 18:0;2-2H2O)	0	0	0	0	0	0	0	0	0	0	0	0	0	0	0	0	0	0	0	0	0	0	0	0	0	0	0	0	0	0	0	7	0	0	0	0	0	0	0	0
244	PG 34:2 (-PG)	17	10	0	0	0	20	7	0	7	0	0	0	3	0	7	7	20	23	0	10	0	0	7	0	0	0	0	0	7	10	10	7	0	0	0	0	0	0	0	3
245	PC O-34:0 (PC 104)	0	0	1.5415	4.8257	0	0	0	0	0	0	0	0	0	0	0	0	5.3743	9.7785	14.2048	18.5601	0	0	0	0	0	0	0	0	6.2367	11.9548	16.049	0	0	0	0	0	0	0	11.7206	13.7058
246	PC O-34:0 (LPC)	0	0	30.2805	27.2328	0	6.9364	6.3704	7.4275	22.7519	21.6987	7.0446	5.2936	12.6268	8.9826	5.9826	9.1706	88.6044	86.9338	117.863	108.975	0	0	13.8849	3.4587	0	0	12.5822	6.8214	29.4016	35.5571	78.7393	61.9387	0	0	0	0	8.0978	9.0665	158.565	213.78
247	PC O-34:0 (PC)	0	0	265.56	544.09	0	61.5662	101.193	87.2121	161.13	86.4316	26.2171	31.1926	84.1176	73.7603	40.324	18.7754	930.563	732.298	1181.3	1179.6	0	0	62.9363	64.0143	0	0	41.5733	28.4514	177.051	362.719	1062.23	701.519	0	0	0	0	70.7725	68.7659	1493.14	1846.07
248	CerP 42:0;3 (LCB 18:0;2-2H2O)	0	0	0	3	0	0	0	0	0	0	0	0	0	0	0	0	0	0	0	0	0	0	0	0	0	0	0	0	0	0	0	2.624	0	0	0	0	0	0	0	7
249	PE 36:0 (-PE)	0	0	0	10	0	0	0	0	0	0	0	10	0	0	13	7	0	7	7	0	0	0	0	0	0	0	0	0	7	10	0	0	0	0	0	0	0	0	0	10
250	PE 36:0 (-PE)	0	0	7	0	0	0	0	0	0	0	0	0	0	7	0	0	0	0	0	0	0	0	0	7	0	0	10	0	0	0	0	0	0	0	0	0	0	0	0	0
251	SM 36:0;3 (LCB 18:1;2-2H2O,LCB 18:0;3-3H2O)	0	0	0	0	0	0	0	0	0	0	0	0	0	0	0	0	0	0	0	0	0	0	0	0	0	0	0	0	0	7	0	0	0	0	0	0	0	0	0	0
252	PG 34:1 (-PG)	0	0	0	0	0	0	7	7	20	13	0	0	0	0	0	0	27	30	10	34	0	0	0	0	0	0	0	0	0	30	0	44	0	0	0	0	0	0	0	0
253	SM 36:0;3 (SM)	0	0	0	83.0171	0	0	0	7.9825	6.6685	12.7878	0	5.1464	18.9493	0	0	0	0	0	152.84	71.0437	0	0	8.0934	0	0	0	12.6369	14.5661	0	3.8342	0	93.2581	0	0	0	0	6.715	0	0	0
254	PC 34:6 (LPC)	0	0	0	0	0	0	0	4.6928	0	0	0	0	0	0	0	0	0	0	0	11.7163	0	0	0	0	0	0	0	0	0	0	0	0	0	0	0	0	0	0	0	0
255	PC 34:6 (PC)	0	0	0	0	0	0	0	26.164	0	0	0	0	0	0	0	0	0	0	0	171.609	0	0	0	0	0	0	0	0	0	0	0	0	0	0	0	0	0	0	0	0
256	PC 34:6 (PC 104)	0	0	0	0	0	0	0	0	0	0	0	0	0	0	0	0	0	0	0	3.439	0	0	0	0	0	0	0	0	0	0	0	0	0	0	0	0	0	0	0	0
257	PC 34:4 (PC 104)	0	0	0	0	0	0	0	0	0	0	0	0	0	0	0	0	0	0	0	0	0	0	0	0	0	0	0	0	0	0	2.8114	9.9982	0	0	0	0	0	0	0	0
258	PC 34:4 (LPC)	0	0	0	0	0	0	0	0	0	0	0	0	0	0	0	0	55.762	53.6847	0	0	0	0	0	0	0	0	0	0	0	0	113.863	110.248	0	0	0	0	0	0	0	0
259	PC 34:4 (LPC)	0	0	0	0	0	0	0	0	0	0	0	0	0	0	0	0	0	3	0	0	0	0	0	0	0	0	0	0	0	0	0.0012	7	0	0	0	0	0	0	0	0
260	PC 34:4 (PC)	0	0	0	0	0	0	0	0	0	0	0	0	0	0	0	0	412.958	385.793	0	0	0	0	14.4688	0	0	0	0	0	0	0	596.277	742.96	0	0	0	0	0	0	0	0
261	PS 34:5 (-PS)	0	0	0	0	0	0	0	0	0	0	0	0	0	0	0	0	0	10	0	0	0	0	0	0	0	0	0	0	0	0	30	34	0	0	0	0	0	0	0	0
262	SM 38:3;2 (SM)	0	71.8869	257.962	522.542	0	0	0	0	100.752	74.1836	0	29.9748	0	42.6324	33.7226	28.1949	1559.84	1187.36	556.715	538.345	0	0	35.5452	0	0	0	0	0	345.93	347.182	2399.27	2506.43	0	0	0	0	44.0133	0	0	526.419
263	SM 38:3;2 (LCB 18:1;2-2H2O,LCB 18:0;3-3H2O)	0	0	0	5.736	0	0	0	0	0	0	0	0	0	0	0	0	0	0	0	0	0	0	0	0	0	0	0	0	0	0	0	0	0	0	0	0	0	0	0	0
264	SM 38:3;2 (LCB 18:0;2-2H2O)	0	0	0	0	0	0	0	0	0	0	0	0	0	0	0	0	0	3	0	0	0	0	0	0	0	0	0	0	0	0	0	0	0	0	0	0	0	0	0	0
265	PC 34:3 (LPC)	14.0506	12.8859	67.0299	153.796	18.217	27.4382	11.094	19.8684	24.4353	33.4366	4.0506	0	15.2111	14.5511	10.0094	12.8357	372.193	287.823	167.167	135.271	2.837	0	12.8488	14.0403	0	0	8.7707	9.9975	66.1585	109.73	539.665	418.611	0	0	0	0	33.4384	11.0605	145.719	175.613
266	PC 34:3 (LPC)	0	0	0	8.4973	3	0	0	0	0	0	0	0	0	0	0	0	20.8473	8.0813	15.5016	32.0755	0	0	0	0	0	0	0	0	14.1464	20.8482	0	0	0	0	0	0	0	0	8.6183	0
267	PC 34:3 (PC)	152.196	119.573	395.385	1100.43	165.21	164.608	45.127	35.4005	208.904	95.2136	38.4786	27.7483	68.8093	86.889	73.9774	57.1605	3244.41	3015.7	746.213	647.245	44.0047	0	38.3623	40.7061	0	0	34.1151	19.9985	357.295	708.564	3505.5	3024.67	0	0	0	0	104.344	70.6752	763.444	978.672
268	PS 34:4 (-PS)	0	0	0	0	0	0	0	0	0	0	0	0	0	0	0	0	27	27	0	0	0	0	0	0	0	0	0	0	0	3	0	0	0	0	0	0	0	0	0	0
269	PS 34:4 (-PS)	0	0	20	30	0	0	10	0	10	7	0	7	10	0	0	0	0	0	0	17	0	0	0	7	0	0	0	0	23	0	37	60	0	0	0	0	0	10	37	0
270	PC 34:3 (PC 104)	0	0	0	6.9373	0	0	0	0	0	0	0	0	0	0	0	0	22.1197	19.1188	0	6.5405	0	0	0	7	0	0	0	0	7	5.7568	37.0595	17.254	0	0	0	0	0	0	9.9999	12.9971
271	HexCer 38:1;2 (LCB 18:1;2-2H2O,LCB 18:0;3-3H2O)	0	0	0	0	0	0	0	0	7	7	0	0	0	0	3	0	0	0	0	0	0	0	0	0	0	0	0	0	0	7	10	0	0	0	0	0	0	0	0	0
272	PE O-38:3 (-PE)	0	0	0	0	0	0	0	0	7	0	0	0	0	0	0	0	0	0	0	0	0	0	0	0	0	0	0	0	0	0	0	0	0	0	0	0	0	0	0	0
273	GM2 44:0;3 (LCB 18:0;2-H2O)	0	0	0	0	0	0	0	0	0	0	0	0	0	0	0	0	0	0	0	3	0	0	0	0	0	0	0	0	0	0	0	0	0	0	0	0	0	0	0	10
274	SM 38:2;2 (SM)	406.387	407.485	2559.67	5230.31	406.544	427.223	295.211	238.764	796.965	625.317	190.917	151.281	464.847	426.071	85.2907	206.313	8274.15	7508.12	4834.72	3563.43	114.549	117.358	276.186	172.237	55.5004	0	112.754	100.357	1956.93	3471.09	11093	11192.5	0	0	372.434	386.339	196.012	477.175	3733.04	5167.24
275	PE O-38:2 (LPE p)	0	0	0	0	0	0	0	0	0	0	0	0	0	0	0	0	0	0	0	0	0	0	0	0	0	0	0	0	0	0	0	0	0	0	0	7	0	0	0	0
276	PC 34:2 (LPC)	0	0	0	0	0	0	0	0	0	0	0	0	0	0	0	0	0	0	0	0	0	0	0	0	0	0	0	0	0	0	0	5.1094	0	0	0	0	0	0	0	0
277	HexCer 38:0;2 (LCB 18:0;2-H2O)	0	0	0	0	0	0	0	0	0	0	0	0	0	0	0	0	0	0	0	0	0	0	0	0	0	0	0	0	0	0	0	0	0	0	0	0	0	0	0	3.0131
278	PS 34:3 (-PS)	0	0	0	7	0	7	0	0	0	0	0	0	0	0	0	0	50	50	0	0	0	0	0	0	0	0	0	0	0	0	0	0	0	0	0	7	0	0	0	7
279	PE O-38:2 (-PE)	0	0	0	0	0	0	0	0	0	0	0	0	7	0	0	0	0	0	0	10	0	0	0	0	0	0	0	0	0	0	0	0	0	0	0	0	0	0	0	7
280	PC 34:2 (PC 104)	3	5.7559	21.8739	40.4608	7	2.7559	7	0	10.937	0	0	0	6.937	5.7559	0	7	50.908	38.5639	14.456	60.3574	0	0	7	0	0	0	10	0	39.1624	31.5826	123.927	69.009	0	0	10	2.7559	0	7	20.2543	62.6611
281	PC 34:2 (LPC)	43.316	37.1813	254.773	629.557	45.4665	78.5569	36.3828	7.5032	85.8977	75.1718	17.5337	27.3434	90.3419	59.1121	51.8385	54.8007	696.306	807.458	429.684	456.759	0	16.2334	46.4714	31.4867	13	5.2151	25.638	16.947	278.912	342.28	1487.18	1187.56	0	0	53.4671	39.0851	12.5661	10.7529	398.897	669.974
282	PC 34:2 (PC)	425.549	440.499	2900.21	4768.62	597.28	484.801	360.522	46.5423	898.019	578.676	211.7	186.006	532.456	353.283	449.141	303.971	7496.51	7552.99	4037.86	4156.45	96.6276	79.5732	362.978	219.598	68.0671	44.5053	142.732	115.783	3035	3252.01	10963.3	9473.2	0	0	479.698	417.414	148.77	222.606	4649.38	5615.49
283	CerP 44:1;2 (LCB 18:1;2-2H2O,LCB 18:0;3-3H2O)	0	0	0	0	0	0	0	0	0	0	0	0	0	0	0	0	0	0	0	0	0	0	0	0	0	0	0	0	7	0	0	0	0	0	0	0	0	0	0	0
284	PS 34:3 (-PS)	0	0	0	0	0	0	0	0	0	0	0	0	0	0	0	0	0	0	7	7	0	0	0	0	0	0	0	0	7	7	7	7	0	0	0	0	0	0	0	0
285	PE O-38:2 (-PE)	0	0	0	0	0	0	0	0	0	0	0	0	0	0	0	0	0	0	0	0	0	0	0	0	0	0	0	0	0	0	0	0	0	0	0	0	0	7	0	0
286	SM 38:1;2 (SM)	383.517	337.008	3608.1	6764.43	544.022	500.07	520.02	396.282	921.681	793.969	258.57	136.506	500.538	471.442	337.106	484.375	6399.29	6397.34	4710	3792.76	144.388	173.656	235.94	196.143	76.9061	65.9507	249.565	341.932	2528.02	4166.27	9796.06	9918.08	0	0	415.93	582.811	359.364	510.994	6381.42	7493.83
287	PE O-38:1 (-PE)	10	3	0	0	10	7	0	0	0	0	0	0	0	0	0	0	7	0	0	0	0	10	0	10	0	0	0	0	7	0	0	0	0	0	7	7	0	0	0	0
288	PC 34:1 (PC 104)	14.4621	5.4645	25.0625	64.5951	6.3435	3.7582	3.9813	3.9813	1.106	9.7214	0	10	1.6499	0	5.1624	0	44.1848	39.5705	31.9353	35.8845	0	7	2.1624	3.2758	0	0	0	0	51.9793	34.3304	70.2474	65.0986	0	0	6.937	1.9393	5.6522	3.9813	31.6603	61.9758
289	PC 34:1 (LPC)	28.7019	50.8925	221.15	870.15	76.1016	61.5288	61.8081	64.6352	76.9807	79.4103	19.1068	20.3065	65.1127	41.7163	49.0057	19.2392	756.317	591.645	452.757	373.713	20.985	25.7689	31.8209	28.3607	10.2869	8.1379	6.8189	37.3381	1245.66	384.322	1133.29	1035.34	0	0	53.7624	36.1119	27.816	50.2546	592.574	676.284
290	PC 34:1 (LPC)	0	0	0	0	0	0	0	0	0	0	0	0	0	0	0	0	0	0	0	5.8851	0	0	0	0	0	3	0	0	0	0	0	0	0	0	0	0	0	0	0	0
291	PC 34:1 (PC)	383.433	396.861	3430.62	7059.34	464.686	447.583	370.682	303.012	1042.68	813.439	298.018	234.101	741.81	337.172	367.377	0	7187.41	6622.19	2526.69	3926.86	155.372	131.891	387.16	283.892	82.4897	29.6085	168.81	208.546	10821.7	3707.73	10334.8	8127.89	0	0	500.137	455.368	358.93	554.859	5736.2	7074.05
292	PS 34:2 (-PS)	3	3	0	0	7	7	0	0	0	0	0	0	0	0	0	0	13	10	0	7	7	10	0	0	0	0	0	0	0	0	0	0	0	0	10	7	0	0	0	0
293	PE O-38:1 (-PE)	0	0	0	0	0	0	0	0	0	0	7	7	0	0	0	0	0	0	0	0	13	0	7	0	0	0	0	0	0	0	0	0	0	0	0	0	0	3	7	0
294	SM 38:0;2 (SM)	115.185	28.8145	477.936	1055.04	37.4665	100.692	100.93	87.1999	0	103.427	30.0553	26.2963	75.0647	48.8689	42.5753	185.196	1538	1547.47	3054.27	0	0.7457	0	45.9054	50.8316	16.3099	0	45.7343	9.7363	0	1058.29	4204.83	3434.69	0	0	50.7605	69.4624	47.0236	45.071	1393.56	1692.85
295	CE 25:3+NH4 (Chol)	0	0	0	0	0	0	0	0	0	0	0	0	0	0	0	0	0	0	0	5.6472	0	0	0	0	0	0	0	0	0	0	0	0	0	0	0	0	0	0	0	0
296	PS 34:1 (-PS)	7	0	0	0	0	0	0	0	0	0	0	0	0	0	0	0	17	17	0	7	0	0	0	0	0	0	0	0	0	0	0	0	0	0	0	0	0	0	0	0
297	PE O-38:0 (-PE)	0	0	0	0	0	0	0	0	0	0	0	0	0	0	0	0	10	10	0	13	0	0	0	0	0	0	0	0	10	0	0	0	0	0	0	0	0	7	0	0
298	PC 34:0 (PC 104)	0	0	11.0227	9.168	0	0	0	0	0	4.8357	0	0	0	0	0	0	16.7612	13.5357	2.143	0.0397	0	0	0	0	0	0	0	0	3.4739	0.9701	18.8783	1.9488	0	0	0	0	6.5221	0	9.9329	2.2462
299	PC 34:0 (LPC)	1.4447	16.5277	92.7082	117.984	16.7124	20.1901	16.3483	9.5798	8.3787	17.6826	8.1736	11.172	6.0664	20.4746	4.1429	0	219.159	127.535	31.4001	104.317	8.2498	0	8.861	5.7447	6.8649	0	1.7355	11.6392	0	45.1304	245.38	101.64	0	0	11.1616	0	13.3946	1.6108	84.2152	146.546
300	PC 34:0 (LPC)	0	0	0	0	0	0	0	0	0	0	0	0	0	0	0	0	0	0	6.9893	0	0	0	0	0	0	0	0	0	0	0	0	0	0	0	0	0	0	0	0	0
301	PC 34:0 (PC)	29.757	113.844	1062.83	1146.11	154.334	67.1658	75.5974	50.0008	202.888	55.9007	39.1699	38.8421	36.3355	125.405	7.1889	3.6294	1644.52	1337.25	585.334	1299.3	62.9899	0	69.8278	52.011	28.6354	0	55.1699	39.7265	0	477.63	1342.78	1719.69	0	0	143.14	53.821	124.88	149.548	930.791	1299.02
302	PE O-38:0 (-PE)	0	0	0	0	0	0	7	0	0	0	0	0	0	3	0	0	0	0	0	0	0	0	0	0	0	0	7	0	0	0	0	0	0	0	0	0	0	0	0	0
303	PG O-36:1 (-PG)	0	0	0	0	0	0	0	0	0	0	0	0	0	0	0	0	0	7	0	7	0	0	0	0	0	0	0	0	0	0	0	0	0	0	0	0	0	0	0	0
304	SM 36:1;4 (SM)	0	0	0	166.332	0	5.6004	10.4356	0	0	27.5855	22.0055	2.5921	20.9929	0	18.7796	0	0	0	278.719	140.154	0	0	16.5167	16.327	0	0	2.0039	0	85.3352	23.1802	0	0	0	0	0	0	0	0	45.7408	20.2979
305	PC 32:1;2 (PC 104)	0	0	0	0	0	0	0	0	0	0	0	0	0	0	0	0	0	0	0	0.3909	0	0	0	0	0	0	0	0	0	0	0	0	0	0	0	0	0	0	0	0
306	PC 32:1;2 (PC)	0	0	0	0	0	0	0	0	0	0	0	0	0	0	0	0	0	0	0	253.109	0	0	0	0	0	0	0	0	0	0	0	0	0	0	0	0	0	0	0	0
307	PE 38:6 (-PE)	0	0	0	0	0	0	0	0	0	0	0	0	0	0	0	0	0	0	0	13	0	0	0	0	0	0	0	0	0	0	0	0	0	0	0	0	0	0	0	0
308	SM 36:0;4 (SM)	0	0	0	0	0	0	0.6525	0.4495	0	0	0	0	0.4429	0	16.2287	0	0	0	0	0	0	0	1.4799	0	0	0	0	0	0	0	0	0	0	0	0	0	0	0	0	0
309	PC O-36:5 (LPC)	0	0	0	0	0	0	0	0	0	0	0	0	0	0	6.7563	3.6964	0	0	0	0	0	0	0	0	0	0	0	0	0	0	0	0	0	0	0	0	0	0	0	0
310	PC O-36:5 (PC)	0	0	0	0	0	0	0	0	0	0	0	0	0	0	24.3257	26.2632	0	0	0	0	0	0	0	0	0	0	12.0713	0	0	0	0	0	0	0	0	0	0	0	0	0
311	PC O-36:4 (PC)	0	0	0	0	0	0	0	0	0	0	0	0	0	0	0	12.6749	0	0	0	0	0	0	0	0	0	0	0	0	0	0	0	0	0	0	0	0	0	0	0	0
312	PE 38:4 (-PE)	0	0	0	0	0	0	0	0	0	0	0	0	0	0	0	13	0	0	0	0	0	0	0	0	0	0	0	0	0	0	0	0	0	0	0	0	0	0	0	0
313	SM 38:4;3 (SM)	0	0	0	0	0	0	0	0	0	0	0	0	0	0	19.2173	0	0	0	0	0	0	0	0	0	0	0	0	0	0	0	0	0	0	0	0	0	0	0	0	0
314	PE 38:3 (-PE)	0	0	0	0	0	0	0	0	0	0	0	0	0	0	0	0	7	3	0	0	0	0	0	0	0	0	0	0	0	0	0	0	0	0	0	0	0	0	0	0
315	PC O-36:3 (PC 104)	0	0	0	0	0	0	0	0	0	0	0	0	0	0	0	0	13	0	0	0	0	0	0	0	0	0	0	0	0	0	12.9994	6.996	0	0	0	0	0	0	0	0
316	PC O-36:3 (LPC)	0	0	0	0	0	0	0	0	0	0	0	0	0	0	0	0	58.8352	32.5586	0	0	0	0	0	0	0	0	0	0	0	0	77.3494	24.1896	0	0	0	0	0	0	0	0
317	PC O-36:3 (LPC)	0	0	0	0	0	0	0	0	0	0	0	0	0	0	0	0	0	0	0	0	0	0	0	0	0	0	0	0	0	0	7	0	0	0	0	0	0	0	0	0
318	PC O-36:3 (PC)	0	0	0	0	0	0	0	0	0	0	0	0	0	0	0	0	381.475	377.722	0	0	0	0	0	0	0	0	0	0	0	0	674.032	454.243	0	0	0	0	0	0	0	0
319	PG 36:4 (-PG)	0	0	0	0	0	0	0	0	0	0	0	0	0	0	0	0	37	30	0	0	0	0	0	0	0	0	0	0	0	0	0	0	0	0	0	0	0	0	0	0
320	SM 38:3;3 (SM)	0	0	0	0	0	0	0	0	0	0	0	11.895	0	45.3365	22.8684	0	361.147	351.559	0	0	0	0	0	0	0	0	0	0	0	0	468.212	319.247	0	0	0	0	0	0	0	0
321	PC O-36:2 (PC 104)	0	0	0	0	0	0	0	0	0	0	0	0	0	0	0	0	0	5.0942	0	0	0	0	0	0	0	0	0	0	0	0	7.4077	0	0	0	0	0	0	0	0	0
322	PC O-36:2 (LPC)	0	0	0	0	0	0	6.9941	0	0	0	0	0	0	5.0606	8.8876	0	43.8623	23.9693	0	0	0	0	6.7179	0	0	0	0	0	0	0	66.8587	0	0	0	0	0	0	0	0	0
323	PC O-36:2 (PC)	0	0	0	0	0	0	52.4755	0	0	0	0	0	0	81.7805	13.4279	19.5169	285.585	278.404	0	0	0	0	27.5958	0	0	0	0	0	0	0	492.349	0	0	0	0	0	0	0	0	0
324	PE 38:2 (-PE)	0	0	0	0	0	0	0	0	0	0	0	0	0	0	0	7	0	7	0	0	0	0	0	0	0	0	0	0	0	0	0	0	0	0	0	0	0	0	0	0
325	SM 38:2;3 (SM)	0	0	0	0	0	0	40.2698	0	0	0	0	0	0	52.6327	38.5514	21.9295	0	0	0	458.621	0	0	11.8156	8.3961	0	0	0	0	0	0	249.186	0	0	0	0	0	0	0	0	0
326	PC O-36:1 (PC 104)	0	0	0	0	0	0	0	0	0	0	0	0	0	0	0	0	0	0	5.2298	4.9215	0	0	0	0	0	0	0	0	0	0	0	0	0	0	0	0	0	0	0	0
327	PE 38:1 (-PE)	0	0	0	0	0	0	0	0	0	0	0	0	0	0	0	7	0	0	13	13	0	0	0	0	0	0	0	0	0	0	0	0	0	0	0	0	0	0	0	0
328	PC O-36:1 (LPC)	0	0	0	0	0	0	5.1618	0	0	0	0	0	0	0	0	0	0	0	25.9047	27.9492	0	0	3.9542	0	0	0	0	0	0	0	0	0	0	0	0	0	0	0	0	0
329	PC O-36:1 (PC)	0	0	0	0	0	0	24.5911	0	0	0	0	0	0	0	9.1839	17.518	0	0	312.344	313.021	0	0	32.1614	0	0	0	0	0	0	0	0	0	0	0	0	0	0	0	0	0
330	SM 38:1;3 (SM)	0	0	0	0	0	0	0	0	0	0	0	0	0	0	4.7254	8.6005	0	0	0	210.562	0	0	0	7.8184	0	0	0	0	0	0	0	0	0	0	0	0	0	0	0	0
331	PG 36:2 (-PG)	0	0	0	0	0	0	0	0	0	0	0	0	0	0	0	0	0	0	0	27	0	0	0	0	0	0	0	0	0	0	0	0	0	0	0	0	0	0	0	0
332	PC O-36:0 (LPC)	0	0	0	0	0	0	0	5.8158	0	0	0	0	0	0	2.3587	0	0	0	0	24.3795	0	0	0	0	0	0	0	0	31.7324	0	0	0	0	0	0	0	0	0	0	0
333	PC O-36:0 (PC)	0	0	0	0	0	0	0	29.2453	0	0	0	0	0	0	21.3382	0	0	0	0	263.93	0	0	0	0	0	0	0	0	376.613	0	0	0	0	0	0	0	0	0	0	0
334	PC O-36:0 (PC 104)	0	0	0	0	0	0	0	0	0	0	0	0	0	0	0	0	0	0	0	2.3322	0	0	0	0	0	0	0	0	0	0	0	0	0	0	0	0	0	0	0	0
335	PG 36:1 (-PG)	0	0	0	0	0	0	0	0	0	0	0	0	0	0	0	0	0	0	0	0	0	0	0	0	0	0	0	0	30	0	0	0	0	0	0	0	0	0	0	0
336	SM 38:0;3 (SM)	0	0	0	0	0	0	3.4485	0	0	0	0	0	0	0	0	0	0	0	0	0	0	0	9.5231	3.4564	0	0	0	0	88.5091	0	0	0	0	0	0	0	0	0	0	0
337	PC 36:6 (PC)	0	0	0	0	0	0	0	21.4633	0	0	0	0	0	0	9.1578	0	0	0	0	0	0	0	0	0	0	0	0	5.3667	0	0	0	0	0	0	0	0	0	0	0	0
338	PC 36:5 (PC 104)	0	0	0	10	0	0	0	0	0	0	0	0	0	0	0	0	12.9953	13	6.8205	0	0	0	0	0	0	0	0	0	0	0	10.7111	10.7146	0	0	0	0	0	0	0	9.9999
339	SGalCer 34:1;2 (LCB 18:1;2-2H2O,LCB 18:0;3-3H2O)	0	0	0	0	0	0	0	0	0	0	0	0	0	0	0	0	3.9714	0	7	0	0	0	0	0	0	0	0	0	0	7	10	6.9714	0	0	0	0	0	0	0	0
340	PS 36:6 (-PS)	0	0	0	17	0	0	0	0	0	0	0	0	0	0	0	0	7	7	13	7	0	0	0	0	0	0	0	0	0	7	0	0	0	0	0	0	0	0	0	20
341	PE O-40:5 (-PE)	0	0	0	7	0	0	0	0	0	0	0	0	0	0	0	0	0	0	0	0	0	0	0	0	0	0	0	0	0	0	0	0	0	0	0	0	0	0	0	3
342	PC 36:5 (LPC)	0	0	40.6372	32.4107	0	0	6.9761	0	0	0	0	0	12.9997	6.999	9.8997	5.7594	109.297	73.9097	54.4763	19.875	0	0	0	0	0	0	0	0	0	37.7318	114.755	113.003	0	0	0	0	12.9877	0	0	39.8369
343	PC 36:5 (LPC)	0	0	10	10	0	0	0	0	0	0	0	0	0	0	0	0	3.0729	6.0729	0	0	0	0	0	0	0	0	0	0	0	7	14.5567	0	0	0	0	0	0	0	0	0
344	PC 36:5 (PC)	0	0	234.113	421.249	0	0	37.0684	0	0	0	0	0	42.5404	45.334	18.753	36.1031	1022.22	771.463	367.476	265.477	0	0	0	0	0	0	0	0	0	286.702	1200.12	1095.61	0	0	0	0	66.0013	0	0	364.81
345	SM 40:4;2 (SM)	100.884	83.6693	804.389	1037.54	109.154	100.718	50.2354	0	143.099	169.602	38.7558	57.3313	108.934	68.044	116.022	153.595	2072.92	2409.18	1149.36	1185.1	0	0	44.8489	73.5519	0	3.0486	42.3267	19.7418	1176.11	917.665	2733.39	2676.47	0	0	128.137	0	28.2725	76.8223	814.378	1080.77
346	GM1 36:1;3 (LCB 18:1;2-2H2O,LCB 18:0;3-3H2O)	0	0	3	10	0	0	0	0	7	0	0	0	0	0	0	0	7.5588	10	3.9714	3	0	0	0	0	0	0	0	0	10	3.9714	8.6734	6.2609	0	0	0	0	0	0	7	10
347	GM1 36:1;3 (LCB 18:0;2-2H2O)	0	0	0	0	0	0	0	0	0	0	0	0	0	0	0	0	0	0	0	0	0	0	0	0	0	0	0	0	0	7	0	0	0	0	0	0	0	0	0	0
348	CE 26:0+NH4 (Chol)	7	0	0	0	0	0	0	0	0	0	0	0	0	0	0	0	0	0	0	0	0	0	0	0	0	0	0	0	0	0	0	0	0	0	0	0	0	0	0	0
349	PC 36:4 (PC 104)	0	0	4.8237	8.1996	0	0	0	0	0	3	0	0	0	0	0	0	34.9928	9.8802	5.016	11.902	0	0	0	0	0	0	0	0	15.8098	6.7105	25.471	17.6974	0	0	0	0	0	0	8.5979	8.6022
350	PC 36:4 (LPC)	6.3387	13.218	92.2436	123.264	6.0993	16.0988	10.9157	0	15.3607	19.9267	2.7559	2.118	26.2127	13.9181	12.6149	11.2204	252.423	254.762	119.494	106.428	0	0	22.758	10.9375	0	0	10.937	0	73.2563	88.3011	303.755	350.991	0	0	15.3989	14.9686	13.2114	22.6432	81.3706	117.622
351	PC 36:4 (LPC)	0	0	0	1.3898	0	0	0	0	0	0	0	0	0	0	0	0	3.9407	7.3859	5.317	3	0	0	0	0	0	0	0	0	3.0729	6.0729	7.4746	13.1519	0	0	0	0	0	0	0	5.8355
352	PC 36:4 (PC)	144.297	121.899	889.13	1542.44	174.282	124.316	115.81	0	165.087	146.061	35.7846	74.8694	162.283	131.252	165.424	134.355	3201.1	2416.49	1638.23	1359.37	0	0	92.123	75.6255	0	0	44.0017	36.9127	901.145	1142.53	2106.06	4138.2	0	0	187.953	117.055	92.9893	94.8335	705.477	1251.07
353	SGalCer 34:0;2 (LCB 18:0;2-2H2O)	0	0	0	7	0	0	0	0	0	0	0	0	0	0	0	0	17	13	10	20	0	0	0	0	0	0	0	0	13	2.4655	13	10	0	0	0	0	0	0	13	10
354	PS 36:5 (-PS)	0	0	7	0	0	0	0	0	0	0	0	0	0	0	0	0	0	0	13	17	0	0	0	0	0	0	0	0	13	0	0	0	0	0	0	0	0	0	0	0
355	PE O-40:4 (-PE)	0	0	7	0	0	0	0	0	0	0	0	0	0	0	0	0	0	0	7	0	0	0	0	0	0	0	0	0	0	0	0	0	0	0	0	0	0	0	0	0
356	SM 40:3;2 (SM)	108.132	113.869	987.659	1565.47	126.344	149.425	102.743	0	118.813	121.871	53.7916	14.2819	73.3455	73.7149	121.235	64.854	3211.09	2862.84	1208.94	1055.82	53.5507	55.4291	53.6893	11.1212	12.6162	0	64.605	29.4484	1178.94	1341.51	4632.53	5190.05	0	0	81.4868	125.387	91.2564	80.3247	84.0861	907.809
357	SM 40:3;2 (LCB 18:1;2-2H2O,LCB 18:0;3-3H2O)	0	0	8.6681	5.5602	7	0	0	0	3.8922	0	0	0	0	0	0	0	6.11	0	4.5139	0	0	0	0	0	0	0	0	0	0	7.5139	2.1165	9.3765	0	0	0	0	0	0	0	22.5602
358	GD2 28:0;2 (LCB 18:0;2-2H2O)	0	0	10	8.4655	0	0	0	0	0	0	0	0	0	0	0	0	0	0	6.5222	0	0	0	0	0	0	0	0	0	4.5789	6.8747	1.5789	0.5222	0	0	0	0	0	0	1.5789	20.5222
359	PC 36:3 (PC 104)	0	0	10.814	17.0725	7	10	0	0	2.5974	0	0	0	0	0	0	7	31.1432	16.8544	14.0991	11.4203	0	0	0	0	0	0	0	0	3.9593	11.4064	43.4382	65.4651	0	0	0	0	0	0	3.1477	13.971
360	PC 36:3 (LPC)	26.6035	29.4168	122.57	135.081	17.0944	17.0607	33.9179	0	19.2355	34.6301	4.8603	0.3501	13.9716	26.4346	16.3462	11.8991	313.296	254.845	162.217	154.834	2.643	6.9501	7.1754	13.578	0	0	9.578	0	134.178	173.044	517.698	524.167	0	0	7.5724	25.3141	9.3124	17.8256	77.6334	61.0968
361	PC 36:3 (LPC)	0	0	9.6551	0	0	0	0	0	0	0	0	0	0	0	0	0	0	0	0	0	0	0	0	0	0	0	0	0	0	0	18.6743	0	0	0	0	0	0	0	0	0
362	PC 36:3 (PC)	155.864	154.033	1480.83	1971.17	202.166	244.913	105.484	0	192.774	205.286	43.1588	61.1843	115.156	121.601	121.472	123.128	4205.52	3329.04	1813.7	1514.44	59.1866	58.9732	103.47	102.274	0	0	18.5522	0	1256.16	1721.03	7502.85	2458.41	0	0	128.536	167.487	89.4119	278.778	836.434	1281.47
363	HexCer 40:1;2 (LCB 18:1;2-2H2O,LCB 18:0;3-3H2O)	0	0	8.827	13.4496	6.8922	7	0	0	7.5148	7	0	0	0	0	0	0	3.3825	5.9183	0.4425	6.6755	7	0	0	0	0	0	0	0	5.9183	3.1105	14.9451	5.0196	0	0	3	0	0	0	12.2428	5.902
364	HexCer 40:1;2 (LCB 18:0;2-2H2O)	0	0	0	0	0	0	0	0	0	0	0	0	0	0	0	0	0	0	0	0	0	0	0	0	0	0	0	0	0	0	6.1392	7.4786	0	0	0	0	0	0	3.1392	0
365	PS 36:4 (-PS)	0	0	0	0	0	0	0	0	0	0	0	0	0	0	0	0	0	20	0	0	0	0	0	0	0	0	0	0	0	0	0	0	0	0	0	0	0	0	10	7
366	PE O-40:3 (-PE)	0	0	0	0	0	0	0	0	0	0	0	3	0	0	0	0	0	0	0	0	0	0	0	0	0	0	7	0	0	0	0	0	0	0	0	0	0	0	0	0
367	PS 36:4 (-PS)	7	0	0	0	0	0	0	0	0	0	0	0	0	0	0	0	23	0	0	0	0	0	0	0	0	0	0	0	0	7	10	0	0	0	0	0	0	0	0	0
368	SM 40:2;2 (SM)	168.094	134.051	2159.38	2799.73	297.771	186.552	150.743	22.1046	209.471	266.402	86.0792	51.069	134.262	77.8805	206.496	213.92	2553.13	2941.59	1599.76	1131.21	67.0416	37.649	26.018	125.279	26.4678	0	70.8468	40.6244	1179.55	1781.55	4826.14	6218.03	0	0	158.318	144.546	74.6583	36.244	950.851	1734.03
369	GD2 26:0;4 (LCB 18:1;2-2H2O,LCB 18:0;3-3H2O)	0	0	2.0867	0	0	3.8922	0	0	3.1105	3.8922	0	0	0	0	0	0	0	0	0	0	0	0	0	0	0	0	0	0	0	4.7144	2.948	0	0	0	0	0	0	0	0	1.7505
370	PC 36:2 (PC 104)	7	0	22.3381	6.7873	2.5974	0.7105	0	0	0	0	0	0	0	0	0	0	29.3639	12.0792	20.63	6.1337	0	0	0	0	0	0	0	0	4.1398	11.7629	22.4908	16.1088	0	0	10	0	0	0	5.878	16.3917
371	PC 36:2 (LPC)	13.2578	19.9212	132.313	233.964	10.3049	43.2478	23.115	0	16.6543	44.1801	7.1861	12.8431	31.1845	14.8457	0	3.637	302.134	285.759	205.121	133.232	15.9506	7.2909	3.8784	5.3275	0	0	0	2.8093	86.1466	132.334	461.817	217.691	0	0	24.4844	28.4015	34.2376	14.5876	100.389	200.387
372	PC 36:2 (LPC)	0	0	0	0	0	0	0	0	0	0	0	0	7	0	0	0	0	0	0	0	0	0	0	0	0	0	0	0	0	0	0	0	0	0	0	0	0	0	0	0
373	PC 36:2 (PC)	173.121	151.594	1872.73	3368.32	328.273	359.362	184.796	0	296.01	296.733	45.9962	73.881	154.196	174.146	0	0	3742.18	2467.9	2117.39	1819.34	31.0519	33.7505	140.433	106.145	30.1275	0	58.3139	25.7985	945.846	2311.69	5389.98	4290.51	0	0	109.91	140.007	233.021	164.154	1293.53	2110.05
374	CerP 46:1;2 (LCB 18:1;2-2H2O,LCB 18:0;3-3H2O)	0	0	0	0	0	0	0	0	0	0	0	0	0	0	0	0	0	0	0	0	0	0	0	0	0	0	0	0	0	4.4164	0	0	0	0	0	0	0	0	4.5462	8.1326
375	HexCer 40:0;2 (LCB 18:0;2-2H2O)	0	0	4.8169	0	0	0	0	0	0	0	0	0	0	0	0	0	0	0	0	0	0	0	0	0	0	0	0	0	0	0	0	0	0	0	0	0	0	0	0	0
376	PS 36:3 (-PS)	0	0	0	0	7	0	0	0	0	0	0	0	0	0	0	0	13	13	3	0	0	0	0	0	0	0	0	0	0	0	0	0	0	0	7	0	0	0	0	0
377	SM 40:1;2 (SM)	83.7592	31.9428	1001.17	1960.76	234.788	148.019	31.7775	0	199.626	167.178	41.1546	27.5515	135.974	15.7737	280.134	302.171	322.82	683.803	269.974	0	0	0	4.7111	55.0403	0	0	50.4206	12.0994	386.935	353.303	1790.7	653.953	0	0	0	66.3152	158.461	10.0155	799.309	1444.29
378	HexCer 38:1;4 (LCB 18:1;2-2H2O,LCB 18:0;3-3H2O)	0	0	0	6.7317	0	0	0	0	0	0	0	0	0	0	0	0	0	0	0	0	0	0	0	0	0	0	0	0	0	0	0	0	0	0	0	0	0	0	0	0
379	PS 36:2 (-PS)	7	7	0	0	10	7	0	0	0	0	0	0	0	0	0	0	40	23	3	0	0	0	0	0	0	0	0	0	0	0	0	0	0	0	0	0	0	0	0	7
380	PE O-40:1 (-PE)	17	20	0	0	10	13	47	0	17	10	0	17	7	0	13	27	10	10	3	7	0	0	0	0	0	0	0	0	17	0	0	0	0	0	0	0	10	13	0	17
381	PC 36:1 (PC 104)	0	0	13.1004	6.0527	0	16.0841	0	0	0	0	0	0	0	0	7	0	12.3447	13.0617	15.4124	3.1983	0	0	0	0	0	0	0	0	0	0	5.8863	5.03	0	0	0	0	0	0	0	14.1007
382	PC 36:1 (LPC)	3.3341	0.5097	72.8738	84.2214	19.3456	5.9998	22.5366	0	16.9631	10.0136	0	6.9452	13.261	10.0633	2.9438	5.3202	60.1431	106.576	52.3183	74.5336	0	0	4.1077	0	0	0	4.8307	0	26.6921	53.8658	77.7883	23.287	0	0	0	0	0	6.6114	70.4567	80.5634
383	PC 36:1 (PC)	1.608	73.4218	741.826	942.843	37.6499	58.8408	140.412	0	52.7053	12.1982	0	39.0585	40.2854	60.981	8.5925	32.6712	739.654	684.136	738.834	659.739	0	0	35.1877	8.7449	0	0	2.1168	0	235.248	423.906	631.269	1038.82	0	0	0	0	0	36.6047	544.176	704.207
384	SM 40:0;2 (SM)	0	0	0	0	0	9.6701	9.7778	0	0	68.0818	0	9.61	10.4575	9.1298	41.8	8.0328	12.1573	43.6485	45.2903	84.9919	0	0	20.4802	24.6165	0	0	24.3879	0	0	30.9769	259.45	0	0	0	0	0	0	37.6656	47.8251	144.834
385	CerPE 42:1;3 (LCB 18:1;2-2H2O,LCB 18:0;3-3H2O)	0	0	0	0	0	6.9083	0	0	0	0	0	0	0	0	0	0	0	0	0	0	0	0	0	0	0	0	0	0	0	0	0	0	0	0	0	0	0	0	0	0
386	PC 36:0 (LPC)	0	0	0	0	0	0	0	0	0	0	0	0	0	0	3.8397	4.4582	0	0	0	0	0	0	0	0	0	0	0	0	0	0	0	0	0	0	0	0	0	0	0	0
387	PC 36:0 (PC)	0	0	0	0	0	0	0	0	0	0	0	0	0	0	3.8908	12.3111	0	0	0	0	0	0	0	0	0	0	0	0	0	0	0	0	0	0	0	0	0	0	0	0
388	SM 38:1;4 (SM)	0	0	0	0	0	0	0	0	0	0	0	0	0	0	28.4218	8.4492	0	0	0	0	0	0	7.9712	0	0	0	0	0	0	0	0	0	0	0	0	0	0	0	0	0
389	SM 38:0;4 (SM)	0	0	0	0	0	0	0	0	0	0	0	0	0	0	21.6243	33.705	0	0	0	0	0	0	14.6275	0	0	0	0	0	0	0	0	0	0	0	0	0	0	0	0	0
390	PC O-38:5 (PC)	0	0	0	0	0	0	0	0	0	0	0	0	24.9697	5.5992	23.4327	9.7993	0	0	0	0	0	0	0	0	0	0	0	0	0	0	0	0	0	0	0	0	0	0	0	0
391	PC O-38:5 (LPC)	0	0	0	0	0	0	0	0	0	0	0	0	0	0	0	6.7907	0	0	0	0	0	0	0	0	0	0	0	0	0	0	0	0	0	0	0	0	0	0	0	0
392	PC O-38:4 (PC)	0	0	0	0	0	0	0	0	0	0	0	0	0	2.8113	3.8206	14.706	0	0	0	0	0	0	0	0	0	0	0	0	0	0	0	0	0	0	0	0	0	0	0	0
393	PC O-38:4 (LPC)	0	0	0	0	0	0	0	0	0	0	0	0	0	0	0	5.8009	0	0	0	0	0	0	0	0	0	0	0	0	0	0	0	0	0	0	0	0	0	0	0	0
394	SM 40:4;3 (SM)	0	0	0	0	0	0	0	0	0	0	0	0	0	0	16.3826	3.0072	0	0	0	0	0	0	0	0	0	0	0	0	0	0	0	0	0	0	0	0	0	0	0	0
395	SM 40:3;3 (SM)	0	0	0	0	0	0	0	0	0	0	0	0	0	0	19.9369	0	0	0	0	0	0	0	0	0	0	0	0	0	0	0	0	0	0	0	0	0	0	0	0	0
396	PC O-38:2 (LPC)	0	0	0	0	0	0	0	0	0	0	0	0	0	0	0	6.3078	0	0	0	0	0	0	0	0	0	0	0	0	0	0	0	0	0	0	0	0	0	0	0	0
397	PC O-38:2 (PC)	0	0	0	0	0	0	0	0	0	0	0	0	0	0	0	36.691	0	0	0	0	0	0	0	0	0	0	0	0	0	0	0	0	0	0	0	0	0	0	0	0
398	SM 40:2;3 (SM)	0	0	0	0	0	42.5903	0	0	0	0	0	0	0	0	60.8155	22.4305	0	0	0	0	0	0	0	0	0	0	0	0	0	0	0	0	0	0	0	0	0	0	0	0
399	PC O-38:1 (PC)	0	0	0	0	0	0	0	0	0	0	0	0	0	0	1.8631	0	0	0	0	0	0	0	0	0	0	0	0	0	0	0	0	0	0	0	0	0	0	0	0	0
400	SM 40:0;3 (LCB 18:1;2-2H2O,LCB 18:0;3-3H2O)	0	0	0	0	0	0	0	0	0	0	0	0	0	0	0	0	3.8196	0	0	0	0	0	0	0	0	0	0	0	0	0	0	0	0	0	0	0	0	0	0	0
401	SM 40:0;3 (SM)	0	0	0	0	0	0	0	0	0	0	13.8666	9.7054	39.0265	0	23.4758	11.1113	414.219	0	0	0	0	0	20.7581	0	0	0	8.4998	0	0	0	615.944	0	0	0	0	0	29.4131	0	0	0
402	PC 38:6 (LPC)	0	0	0	0	0	0	0	0	0	0	0	0	0	0	0	0	0	0	0	2.9144	0	0	0	0	0	0	0	0	0	0	0	0	0	0	0	0	0	0	0	0
403	Hex2Cer 30:1;2 (LCB 18:0;2-2H2O)	0	0	0	0	0	0	0	0	0	0	0	0	0	0	0	0	0	7	0	0	0	0	0	0	0	0	0	0	0	0	7	7	0	0	0	0	0	0	0	0
404	PS O-38:0 (-PS)	0	0	0	0	0	0	0	0	0	0	0	0	0	0	0	0	0	0	7	10	0	0	0	0	0	0	0	0	0	0	0	0	0	0	0	0	0	0	0	0
405	PC 38:6 (PC 104)	0	0	0	7	0	0	0	0	0	0	0	0	0	0	0	0	0	2.4388	0	2.4824	0	0	0	0	0	0	0	0	0	0	16.9121	0	0	0	0	0	0	0	0	0
406	PC 38:6 (LPC)	0	0	0	45.0116	0	0	0	0	0	5.8182	0	7	6.7105	19.9422	8.7218	5.9743	59.7671	47.4084	44.062	23.3748	0	0	0	0	0	0	0	0	0	28.0471	124.051	77.0781	0	0	0	0	2.5974	0	0	0
407	PC 38:6 (PC)	0	0	0	339.071	0	0	0	0	0	48.8302	0	23.3517	24.7859	22.3352	53.0477	73.9483	465.087	418.611	438.697	364.65	0	0	13.0127	0	0	0	0	0	0	245.205	674.03	555.395	0	0	0	0	21.4238	0	0	0
408	Hex2Cer 30:1;2 (LCB 18:1;2-2H2O,LCB 18:0;3-3H2O)	0	0	0	7	0	0	0	0	0	0	0	0	0	0	0	0	4.4708	6.8129	0	0	0	0	0	0	0	0	0	0	0	0	12.447	0	0	0	0	0	0	0	0	0
409	CerPE 42:0;4 (LCB 18:1;2-2H2O,LCB 18:0;3-3H2O)	0	0	0	0	0	0	0	0	0	0	0	0	0	0	0	0	0	0	0	0	0	0	0	0	0	0	0	0	0	0	0.2008	10	0	0	0	0	0	0	0	0
410	GD3 46:0;2 (LCB 18:0;2-2H2O)	0	0	0	0	0	0	0	0	0	0	0	0	0	0	0	0	3	5.307	0	0	0	0	0	0	0	0	0	0	0	0	5.307	8.307	0	0	0	0	0	0	0	0
411	PS 38:6 (-PS)	0	0	0	10	0	0	0	0	0	0	0	0	0	0	0	0	0	0	7	7	0	0	0	0	0	0	0	0	0	7	0	0	0	0	0	0	0	0	0	0
412	PC 38:5 (PC 104)	0	0	7	3.8654	0	0	0	0	0	0	0	0	0	0	0	0	3.4841	6.5812	0	3.5161	0	0	0	0	0	0	0	0	0	7	6.2645	13.4841	0	0	0	0	0	0	0	0
413	PC 38:5 (LPC)	0	0	16.776	69.9255	0	8.1769	2.5974	0	0	20.8436	0	0	3.9222	2.8827	7.0347	3.0561	47.7518	59.8681	57.0001	37.1006	0	0	0	0	0	0	0	0	18.6419	32.8725	67.0691	45.292	0	0	0	0	0	0	0	0
414	PC 38:5 (LPC)	0	0	0	0	0	0	0	0	0	0	0	0	0	0	0	0	0	0	5.7456	0	0	0	0	0	0	0	0	0	0	0	9.4331	0	0	0	0	0	0	0	0	0
415	PC 38:5 (PC)	0	0	286.927	639.379	0	51.132	22.1158	0	0	70.8247	0	12.8129	37.5245	31.6712	69.3371	81.9229	617.604	516.97	600.404	400.489	0	0	27.1794	29.9879	0	0	0	0	211.338	304.22	990.208	650.366	0	0	0	0	53.8731	0	0	0
416	SGalCer 36:1;2 (LCB 18:1;2-2H2O,LCB 18:0;3-3H2O)	0	0	0	0	0	7	0	0	0	0	0	0	0	0	0	0	0	0	0	0	0	0	0	0	0	0	0	0	0	7	0	5.447	0	0	0	0	0	0	0	0
417	Hex2Cer 30:0;2 (LCB 18:0;2-2H2O)	0	0	7	0	0	0	0	0	0	0	0	0	0	0	0	0	4.9887	0	0	0	0	0	0	0	0	0	0	0	7	7	7.8102	2.799	0	0	0	0	0	0	0	0
418	PE O-42:5 (-PE)	0	0	0	0	0	0	3	0	0	0	0	0	3	0	0	3	0	0	0	0	0	0	0	0	0	0	0	0	0	0	0	0	0	0	0	0	0	0	0	0
419	SM 42:4;2 (SM)	0	0	409.542	387.921	79.5792	43.6764	13.7314	7.0837	87.1366	99.8591	0	37.7111	45.6696	31.9224	114.533	110.404	479.525	593.091	425.979	416.265	0	0	18.3495	14.4258	11.7305	0	18.4871	8.7021	193.143	499.911	830.873	671.951	0	0	0	0	44.911	0	0	400.391
420	GD2 32:2;2 (LCB 18:1;2-2H2O,LCB 18:0;3-3H2O)	0	0	12.2076	16.2076	0	0	0	0	0	0	0	0	0	0	0	7	0	6.0881	7	0	0	0	0	0	0	0	0	0	0	3.8129	8.4713	3.3879	0	0	0	0	0	0	0	7
421	GD2 32:2;2 (LCB 18:0;2-2H2O)	0	0	0	0	0	0	0	0	0	0	0	0	0	0	0	0	2.9561	1.8102	0	0	0	0	0	0	0	0	0	0	0	5.307	3.1356	2.796	0	0	0	0	0	0	0	0
422	PC 38:4 (PC 104)	0	0	4.9106	7.6668	0	0	0	0	0	0	0	0	0	0	0	0	3.1613	8.2738	0	0	0	0	0	0	0	0	0	0	0	3.8654	14.1267	13.5063	0	0	0	0	0	0	7	5.522
423	PC 38:4 (LPC)	4.2707	0	59.3059	85.7447	4.2859	10.3831	0	0	10.3289	21.0039	0	0	8.8203	3.5663	0	0.2792	42.1874	44.3757	42.1892	14.1035	0	0	2.5974	0	0	0	0	0	30.0651	20.0584	54.721	94.9267	0	0	0	0	0	0	31.9435	42.615
424	PC 38:4 (LPC)	0	0	0	0	0	0	0	0	0	0	0	0	0	0	0	0	3	0	0	0	0	0	0	0	0	0	0	0	0	0	0	0	0	0	0	0	0	0	0	0
425	PC 38:4 (PC)	36.0069	0	412.958	932.633	89.4542	105.436	0	0	56.2943	123.06	0	9.1954	25.0836	50.5213	18.5235	33.2611	702.396	495.13	489.721	260.678	0	0	27.7506	22.0525	0	0	0	0	283.928	313.702	1069.12	1054.54	0	0	0	0	2.9492	0	262.505	546.629
426	GD2 32:1;2 (LCB 18:1;2-2H2O,LCB 18:0;3-3H2O)	0	0	1.163	2.2965	0	3.8129	0	0	0	0	0	0	0	0	0	0	2.8971	4.0025	0	7	0	0	0	0	0	0	0	0	3	4.4284	5.7709	7.6015	0	0	0	0	0	0	13.3263	9.7336
427	PE O-42:4 (-PE)	0	0	0	0	0	0	0	0	0	0	0	0	0	0	0	0	0	0	0	0	0	0	0	0	0	0	7	0	0	0	0	0	0	0	0	0	0	0	0	0
428	SGalCer 36:0;2 (LCB 18:0;2-2H2O)	0	0	0	0	0	0	0	0	0	0	0	0	0	0	0	0	0	0	0	0	0	0	0	0	0	0	0	0	0	0	5.7083	6.9366	0	0	0	0	0	0	0	0
429	SM 42:3;2 (SM)	0	0	275.094	512.056	83.0511	116.055	0	0	63.1807	158.281	0	31.2095	72.3119	26.9738	156.215	142.087	151.65	258.24	88.7463	299.317	0	0	9.225	20.0912	0	0	9.1807	0	69.0948	171.512	312.64	371.667	0	0	0	0	0	0	333.136	382.155
430	SM 42:3;2 (LCB 18:1;2-2H2O,LCB 18:0;3-3H2O)	0	0	7.9927	13.9903	12.4277	17.4284	0	0	13	10	0	0	0	0	7	0	8.6343	7.3902	3.7336	0	0	0	0	0	0	0	0	0	0	4.3417	3.2653	2.9143	0	0	0	0	0	0	2.936	7.6295
431	GD2 32:0;2 (LCB 18:0;2-2H2O)	0	0	0	0	0	0	0	0	0	0	0	0	0	0	0	0	0	0	7	0	0	0	0	0	0	0	0	0	0	0	1.9399	4.4445	0	0	0	0	0	0	0	0
432	PS 38:4 (-PS)	0	0	0	0	7	0	0	0	7	0	0	0	0	0	0	0	27	10	0	3	0	0	0	0	0	0	0	0	10	0	0	0	0	0	0	0	0	0	0	0
433	PC 38:3 (PC 104)	0	0	8.5694	6.2479	0	7	0	0	0	0	0	0	0	0	7	0	2.7851	0	1.5753	3.6169	0	0	0	0	0	0	0	0	0	3.6216	4.7613	6.878	0	0	0	0	0	0	0	2.1737
434	PC 38:3 (LPC)	0	0	60.0842	127.866	10.7826	26.5301	0	0	17.6137	25.5784	0	0	8.8746	6.6978	15.1686	12.7215	29.0221	25.9438	48.5817	16.0499	0	0	9.1355	0	0	0	0	0	22.5088	42.433	47.4722	48.4312	0	0	0	0	5.3096	0	52.1202	66.3922
435	PC 38:3 (PC)	0	0	585.423	1034.54	249.734	352.66	0	0	166.965	253.279	0	32.44	57.923	40.4976	144.907	90.6488	427.305	350.585	386.409	129.875	0	0	32.6441	0	0	0	33.8118	0	207.894	357.657	822.644	692.221	0	0	0	0	36.7165	0	535.361	822.145
436	HexCer 42:1;2 (LCB 18:1;2-2H2O,LCB 18:0;3-3H2O)	0	0	2.8695	9.8512	7.1046	0	0	0	3.9339	5.3338	0	0	0	0	0	6.1715	2.6267	2.9454	4.4293	0	0	0	0	0	0	0	0	0	5.6001	0	14.6075	14.6493	0	0	0	0	0	0	13.908	15.1382
437	SM 42:2;2 (SM)	66.3604	0	778.182	1013.97	262.222	216.364	0	0	184.664	349.002	0	14.6686	105.55	60.1087	235.015	173.893	237.378	246.55	167.511	0	0	0	51.925	66.2532	0	0	12.3443	0	251.821	402.022	614.987	403.822	0	0	0	0	0	0	663.709	935.638
438	GD2 30:0;4 (LCB 18:1;2-2H2O,LCB 18:0;3-3H2O)	0	0	4.6529	6.6488	2.2008	0	0	0	6.6257	0	0	0	0	0	0	0	4.6904	0.6468	0	0	0	0	0	0	0	0	0	0	0	0	2.6481	0	0	0	0	0	0	0	0	4.8037
439	PC 38:2 (PC 104)	0	0	6.4257	3.2057	0	3.8654	0	0	0	2.4388	0	0	0	0	0	0	6.5288	0	3.4969	0	0	0	0	7	0	0	0	0	2.609	3.6176	0	0.6639	0	0	0	0	0	0	14.6264	3.4796
440	PC 38:2 (LPC)	0	0	27.0199	46.317	7.5068	16.8772	2.5331	0	9.8159	14.8296	0	0	8.8321	13.406	16.8371	15.5764	17.3509	10.6813	30.8975	0	0	0	5.0194	7.9652	0	0	0	7	26.5398	33.9269	52.8094	25.4306	0	0	0	0	0	3.9929	61.8045	62.2809
441	PC 38:2 (LPC)	0	0	0	0	0	0	0	0	0	0	0	0	0	0	0	0	0	0	0	0	0	0	0	0	0	0	0	0	0	0	6.9829	0	0	0	0	0	0	0	0	0
442	PC 38:2 (PC)	0	0	475.919	601.322	105.789	227.695	25.7392	0	96.3377	291.997	0	28.1882	45.4689	72.9352	132.354	73.5532	347.077	270.709	216.423	0	0	0	17.0199	22.2515	0	0	13.2414	8.5247	195.638	358.778	585.552	591.212	0	0	0	0	0	32.2982	598.061	967.47
443	CerP 48:1;2 (LCB 18:1;2-2H2O,LCB 18:0;3-3H2O)	0	0	0.3104	2.4196	0	0	0	0	0	0	0	0	0	0	6.1715	0	0	9.1772	0	0	0	0	0	0	0	0	0	0	0	9.3775	0	0	0	0	0	0	0	0	5.2485	5.7714
444	PS 38:3 (-PS)	0	0	3	7	0	0	0	0	0	0	0	0	0	0	0	0	0	0	7	0	0	0	0	0	0	0	0	0	7	0	0	0	0	0	0	0	0	0	10	0
445	SM 42:1;2 (SM)	0	0	552.894	839.527	246.737	187.83	7.483	0	159.848	272.855	0	1.9825	128.877	64.6282	103.438	134.922	219.817	0	330.913	286.898	0	0	36.0328	24.1034	0	0	11.4532	15.4052	235.366	283.886	596.723	530.364	0	0	0	0	0	15.7631	901.25	745.998
446	SM 42:1;2 (LCB 18:1;2-2H2O,LCB 18:0;3-3H2O)	0	0	0	0.8299	4.8665	0	0	0	0	6.1549	0	0	0	0	0	0	0	0	0	0	0	0	0	0	0	0	0	0	0	0	3.9449	0	0	0	0	0	0	0	0	6.388
447	PC 38:1 (PC 104)	0	0	0.7945	0	0	0	0	0	0	0	0	0	0	0	0	7	0	0	0	0	0	0	0	0	0	0	0	0	0	0	0	2.9296	0	0	0	0	0	0	8.2352	1.5437
448	PC 38:1 (LPC)	0	0	0	2.9505	9.1918	11.16	0	0	0	0	0	0	0	9.6925	10.6705	0	0	0	0	0	0	0	3.714	0	0	0	0	0	14.6658	17.8869	0	7.8247	0	0	0	0	0	0	10.9836	33.8157
449	PC 38:1 (LPC)	0	0	0	0	0	0	0	0	0	0	0	0	0	0	0	0	0	0	0	0	0	0	0	0	0	0	0	0	0	0	0	0	0	0	0	0	0	0	7	0
450	PC 38:1 (PC)	0	0	40.0446	103.466	0	0	0	0	1.8325	21.324	0	0	0	11.9563	13.9342	21.889	0	0	0	0	0	0	2.9781	0	0	0	0	0	39.0344	117.383	0	74.6037	0	0	0	0	0	0	0	114.219
451	CerP 48:0;2 (LCB 18:0;2-2H2O)	0	0	0	0	0	0	0	0	0	0	0	0	0	0	0	0	0	0	0	0	0	0	0	0	0	0	0	0	0	6.9989	0	0	0	0	0	0	0	0	0	0
452	PS 38:2 (-PS)	0	0	0	0	0	7	0	0	0	0	0	0	0	0	0	0	0	0	0	0	0	0	0	0	0	0	0	0	7	0	0	0	0	0	0	0	0	0	0	0
453	SM 42:0;2 (SM)	0	0	0	0	0	0	0	0	0	15.4226	0	0	0	0	0	1.2765	0	0	0	0	0	0	13.3743	0	0	0	0	0	0	0	0	0	0	0	0	0	0	0	0	0
454	SM 42:0;2 (LCB 18:0;2-2H2O)	0	0	0	0	0	0	0	0	0	10	0	0	0	0	0	0	0	0	0	0	0	0	0	0	0	0	0	0	0	0	0	0	0	0	0	0	0	0	0	0
455	SM 40:1;4 (SM)	0	0	0	0	0	0	5.1968	0	0	0	0	0	0	0	5.569	0	0	0	0	0	0	0	0	0	0	0	0	0	0	0	0	0	0	0	0	0	0	0	0	0
456	PC 36:1;2 (LPC)	0	0	0	0	0	0	0	0	0	0	0	0	0	6.492	0	0	0	0	0	0	0	0	0	0	0	0	0	0	0	0	0	0	0	0	0	0	0	0	0	0
457	PC 36:1;2 (PC)	0	0	0	0	0	0	0	0	0	0	0	0	0	1.9572	5.5153	7.4171	0	0	0	0	0	0	0	0	0	0	0	0	0	0	0	0	0	0	0	0	0	0	0	0
458	SM 40:0;4 (SM)	0	0	0	0	0	0	0	0	0	0	0	0	0	0	5.4207	0	0	0	0	0	0	0	0	0	0	0	0	0	0	0	0	0	0	0	0	0	0	0	0	0
459	PC O-40:5 (PC)	0	0	0	0	0	0	0	0	0	0	0	0	10.9445	5.2042	0	15.0248	0	0	0	0	0	0	0	0	0	0	0	0	0	0	0	0	0	0	0	0	0	0	0	0
460	PC O-40:4 (LPC)	0	0	0	0	0	0	0	0	0	0	0	0	0	6.6803	0	0	0	0	0	0	0	0	0	0	0	0	0	0	0	0	0	0	0	0	0	0	0	0	0	0
461	PC O-40:4 (PC)	0	0	0	0	0	0	0	0	0	0	0	0	0	5.7741	16.732	3.8588	0	0	0	0	6.3016	6.1022	0	0	0	0	0	0	0	0	0	0	2.7117	7	0	0	0	0	0	0
462	GD2 34:1;2 (LCB 18:1;2-2H2O,LCB 18:0;3-3H2O)	0	0	0	0	0	0	0	0	0	0	0	0	0	0	0	0	0	0	0	0	2.4619	0	0	0	0	0	0	0	0	0	0	0	0	0	0	0	0	0	0	0
463	SM 42:4;3 (SM)	0	0	0	0	0	0	0	0	0	0	0	0	4.933	0	0	10.0199	0	0	0	0	0	0	0	0	0	0	0	0	0	0	0	0	0	0	0	0	0	0	0	0
464	PC O-40:2 (PC)	0	0	0	0	0	0	0	0	0	0	0	0	0	0	28.2664	0	0	0	0	0	0	0	0	0	0	0	0	0	0	0	0	0	0	0	0	0	0	0	0	0
465	SM 42:2;3 (SM)	0	0	0	0	0	113.649	0	0	0	0	0	0	0	0	0	18.6121	0	0	0	0	0	0	0	0	0	0	12.436	0	0	0	0	0	0	0	0	0	0	0	0	0
466	PC O-40:1 (PC)	0	0	0	0	0	0	0	0	0	0	0	0	0	0	40.9407	0	0	0	0	0	0	0	0	0	0	0	0	0	0	0	0	0	0	0	0	0	0	0	0	0
467	SM 42:1;3 (SM)	0	0	0	0	0	0	13.9615	0	0	0	6.8886	5.509	0	0	13.7126	17.8978	0	0	0	0	0	0	4.76	0	0	0	0	0	0	0	0	0	0	0	0	0	0	0	0	0
468	PC O-40:0 (LPC)	0	0	0	0	0	0	0	0	0	0	0	0	0	0	3	0	0	0	0	0	0	0	0	0	0	0	0	0	0	0	0	0	0	0	0	0	0	0	0	0
469	PC O-40:0 (PC)	0	0	0	0	0	0	0	0	0	0	0	0	0	0	27.437	0	0	0	0	0	0	0	0	0	0	0	0	0	0	0	0	0	0	0	0	0	0	0	0	0
470	SM 42:0;3 (SM)	0	0	0	0	0	0	0	0	0	0	0	8.0536	0	0	15.7926	29.8402	0	0	0	0	0	0	0	0	0	0	0	0	0	0	0	0	0	0	0	0	0	0	0	0
471	PC 40:6 (LPC)	0	0	0	0	0	0	0	0	0	0	0	0	7	0	3.0502	8.6715	0	0	0	0	0	0	0	0	0	0	0	0	0	0	0	0	0	0	0	0	0	0	0	0
472	PC 40:6 (PC)	0	0	0	0	0	0	0	0	0	0	0	0	12.1027	0	18.1215	14.0016	0	0	0	0	0	0	0	0	0	0	0	0	0	0	0	0	0	0	0	0	0	0	0	0
473	PC 40:5 (LPC)	0	0	0	0	0	0	0	0	0	0	0	0	0	0	3.7436	1.0498	0	0	0	0	0	0	0	0	0	0	0	0	0	0	0	0	0	0	0	0	0	0	0	0
474	PC 40:5 (PC)	0	0	0	0	0	0	0	0	0	0	0	0	8.1274	6.311	16.6951	29.6967	0	0	0	0	0	0	0	0	0	0	0	0	0	0	0	0	0	0	0	0	0	0	0	0
475	SM 44:4;2 (SM)	0	0	0	0	0	0	0	0	0	0	4.2171	0	0	0	9.0528	0	0	0	0	0	0	0	0	0	0	0	0	0	0	0	0	0	0	0	0	0	0	0	0	0
476	PC 40:4 (LPC)	0	0	0	0	0	0	0	0	0	0	0	0	0	0	0	0	0	0	0	0	0	0	0	0	0	0	0	0	0	0	0	0.954	0	0	0	0	0	0	0	0
477	PC 40:4 (PC)	0	0	0	0	0	0	0	0	0	0	0	0	0	0	30.4427	0	0	0	0	0	0	0	9.7767	0	0	0	0	0	0	0	0	70.2842	0	0	0	0	0	0	0	0
478	SM 44:3;2 (SM)	0	0	0	0	0	0	0	0	0	0	0	0	0	0	1.8158	0	0	0	0	0	0	0	0	0	0	0	0	0	0	0	0	0	0	0	0	0	0	0	0	0
479	PC 40:3 (PC)	0	0	0	0	0	0	0	0	0	0	0	0	0	0	0	0	0	0	0	0	0	0	0	0	0	0	0	12.9685	0	0	0	0	0	0	0	0	0	0	0	0
480	SM 44:2;2 (SM)	0	0	0	0	0	0	2.7546	0	0	0	0	0	0	0	9.7629	8.5816	0	0	0	0	0	0	4.8943	3.0896	0	0	0	0	0	0	0	0	0	0	0	0	0	0	0	0
481	PC 40:0 (PC)	0	0	0	0	0	0	0	0	0	0	0	0	3.6218	0	5.7896	0	0	0	0	0	0	0	0	0	0	0	0	0	0	0	0	0	0	0	0	0	0	0	0	0
482	PC 38:1;2 (PC)	0	0	0	0	0	0	0	0	0	0	0	0	0	0	5.3384	1.3501	0	0	0	0	0	0	0	0	0	0	0	0	0	0	0	0	0	0	0	0	0	0	0	0
483	MIPC 26:0;3 (LCB 18:1;2-2H2O,LCB 18:0;3-3H2O)	0	0	0	0	0	0	0	0	0	0	0	0	0	7	0	0	0	0	0	0	0	0	0	0	0	0	0	0	0	0	0	0	0	0	0	0	0	0	0	0
484	SM 42:0;4 (SM)	0	0	0	0	0	0	0	0	0	0	0	0	0	0	5.3246	0	0	0	0	0	0	0	0	0	0	0	0	0	0	0	0	0	0	0	0	0	0	0	0	0
485	GD1 26:1;2 (LCB 18:1;2-2H2O,LCB 18:0;3-3H2O)	0	0	0	0	0	0	0	0	0	0	0	0	3.5751	3.5751	0	0	0	0	0	0	0	0	0	0	0	0	0	0	0	0	0	0	0	0	0	0	0	0	0	0
486	PC O-42:5 (PC)	0	0	0	0	0	0	0	0	0	0	0	6.9445	0	0	0	0	0	0	0	0	0	0	0	0	0	0	0	7	0	0	0	0	0	0	0	0	0	0	0	0
487	GD1 26:0;2 (LCB 18:0;2-2H2O)	0	0	0	0	0	0	0	0	0	0	0	0	7	13	0	0	0	0	0	0	0	0	0	0	0	0	0	0	0	0	0	0	0	0	0	0	0	0	0	0
488	GD2 38:2;2 (LCB 18:0;2-2H2O)	0	0	0	0	0	0	0	0	0	0	0	0	15.0693	0.8429	7	0	0	0	0	0	0	0	0	0	0	0	0	0	0	0	0	0	0	0	0	0	0	0	0	0
489	PC O-42:4 (PC)	0	0	0	0	0	0	0	0	0	0	0	0	0	0	7.1874	6.9376	0	0	0	0	0	0	0	0	0	0	0	0	0	0	0	0	0	0	0	0	0	0	0	0
490	SM 44:4;3 (SM)	0	0	0	0	0	0	0	0	0	0	0	0	0	0	0	0	0	0	0	0	0	0	0	7	0	0	0	0	0	0	0	0	0	0	0	0	0	0	0	0
491	SM 44:0;3 (SM)	0	0	0	0	0	0	0	0	0	0	0	0	0	0	10.1204	0	0	0	0	0	0	0	0	0	0	0	0	0	0	0	0	0	0	0	0	0	0	0	0	0
492	SM 44:0;3 (LCB 18:1;2-2H2O,LCB 18:0;3-3H2O)	0	0	0	0	0	0	0	0	0	0	0	0	0	0	7	7	0	0	0	0	0	0	0	0	0	0	3	0	0	0	0	0	0	0	0	0	0	0	0	0
493	Hex2Cer 34:1;2 (LCB 18:1;2-2H2O,LCB 18:0;3-3H2O)	0	0	0	0	0	0	0	0	0	0	0	0	0	0	6.4959	0	0	0	0	0	0	0	0	0	0	0	0	0	0	0	0	0	0	0	0	0	0	0	0	0
494	GD1 28:0;3 (LCB 18:1;2-2H2O,LCB 18:0;3-3H2O)	0	0	0	0	0	0	0	0	0	0	0	0	6.8103	0	0	0	0	0	0	0	0	0	0	0	0	0	0	0	0	0	0	0	0	0	0	0	0	0	0	0
495	CerPE 48:1;3 (LCB 18:1;2-2H2O,LCB 18:0;3-3H2O)	0	0	0	0	0	0	0	0	0	0	0	0	6.485	0	0	0	0	0	0	0	0	0	0	0	0	0	0	0	0	0	0	0	0	0	0	0	0	0	0	0
496	PC 42:0 (PC)	0	0	0	0	0	0	0	0	0	0	0	0	0	0	10	0	0	0	0	0	0	0	0	0	0	0	0	0	0	0	0	0	0	0	0	0	0	0	0	0
497	PC 42:0 (LPC)	0	0	0	0	0	0	0	0	0	0	0	0	0	7	0	0	0	0	0	0	0	0	0	0	0	0	0	0	0	0	0	0	0	0	0	0	0	0	0	0
498	HexCer 44:0;4 (LCB 18:1;2-2H2O,LCB 18:0;3-3H2O)	0	0	0	0	0	0	0	0	0	7	0	0	5.7214	0	0	0	0	0	0	0	0	0	0	0	0	0	0	0	0	0	0	0	0	0	0	0	0	0	0	0
499	HexCer 44:0;4 (LCB 18:0;2-2H2O)	0	0	0	0	0	0	0	0	0	0	0	0	0	13	0	0	0	0	0	0	0	0	0	0	0	0	0	0	0	0	0	0	0	0	0	0	0	0	0	0
500	CerPE 48:0;3 (LCB 18:1;2-2H2O,LCB 18:0;3-3H2O)	0	0	0	0	0	0	0	0	0	0	0	0	5.9769	10	0	0	0	0	0	0	0	0	0	0	0	0	0	0	0	0	0	0	0	0	0	0	0	0	0	0
501	CerPE 48:0;3 (LCB 18:0;2-2H2O)	0	0	0	0	0	0	0	0	0	0	0	0	10	0	0	0	0	0	0	0	0	0	0	0	0	0	0	0	0	0	0	0	0	0	0	0	0	0	0	0
502	SM 44:1;4 (SM)	0	0	0	0	0	0	0	0	0	0	0	0	0	0	0	0	0	0	0	0	0	0	7	0	0	0	0	0	0	0	0	0	0	0	0	0	0	0	0	0
503	PC 40:1;2 (PC)	0	0	0	0	0	0	0	0	0	2.5233	0	0	0	0	0	0	0	0	0	0	0	0	0	0	0	0	0	0	0	0	0	0	0	0	0	0	0	0	0	0
504	MIPC 28:0;3 (LCB 18:1;2-2H2O,LCB 18:0;3-3H2O)	0	0	0	0	0	0	0	0	0	3.4166	0	0	2.934	0	0	0	0	0	0	0	0	0	0	0	0	0	0	0	0	0	0	0	0	0	0	0	0	0	0	0
505	MIPC 28:0;3 (LCB 18:0;2-2H2O)	0	0	0	0	0	0	0	0	0	0	0	0	2.7296	3.4593	0	0	0	0	0	0	0	0	0	0	0	0	0	0	0	0	0	0	0	0	0	0	0	0	0	0
506	SM 44:0;4 (SM)	0	0	0	0	0	0	0	0	0	0	0	0	0	0	7.8409	0	0	0	0	0	0	0	0	0	0	0	0	0	0	0	0	0	0	0	0	0	0	0	0	0
507	GD1 30:1;2 (LCB 18:1;2-2H2O,LCB 18:0;3-3H2O)	0	0	0	0	0	0	0	0	0	10.2691	0	0	4.4744	1.8809	0	0	0	0	0	0	0	0	0	0	0	0	0	0	0	0	0	0	0	0	0	0	0	0	0	0
508	GD1 30:1;2 (LCB 18:0;2-2H2O)	0	0	0	0	0	0	0	0	0	0	0	0	5.2919	0	0	0	0	0	0	0	0	0	0	0	0	0	0	0	0	0	0	0	0	0	0	0	0	0	0	0
509	PC O-44:5 (LPC)	0	0	0	0	0	0	0	0	0	0	0	0	0	0	0	7	0	0	0	0	0	0	0	0	0	0	0	0	0	0	0	0	0	0	0	0	0	0	0	0
510	PC O-44:5 (PC)	0	0	0	0	0	0	0	0	0	0	0	0	0	0	1.4502	0	0	0	0	0	0	0	0	0	0	0	0	0	0	0	0	0	0	0	0	0	0	0	0	0
511	Hex2Cer 34:1;3 (LCB 18:1;2-2H2O,LCB 18:0;3-3H2O)	0	0	0	0	0	0	0	0	0	0	0	0	4.1091	0	0	7	0	0	0	0	0	0	0	0	0	0	0	0	0	0	0	0	0	0	0	0	0	0	0	0
512	GD1 30:0;2 (LCB 18:0;2-2H2O)	0	0	0	0	0	0	0	0	0	0	0	0	0	6.5757	0	0	0	0	0	0	0	0	0	0	0	0	0	0	0	0	0	0	0	0	0	0	0	0	0	0
513	Hex2Cer 34:1;3 (LCB 18:1;2-H2O,LCB 18:0;3-2H2O)	0	0	0	0	0	0	0	0	0	0	0	0	0	0	7	0	0	0	0	0	0	0	0	0	0	0	0	0	0	0	0	0	0	0	0	0	0	0	0	0
514	GD2 42:2;2 (LCB 18:0;2-2H2O)	0	0	0	0	0	0	0	0	0	0	0	0	1.2297	0	0	0	0	0	0	0	0	0	0	0	0	0	0	0	0	0	0	0	0	0	0	0	0	0	0	0
515	PC O-44:4 (LPC)	0	0	0	0	0	0	0	0	0	0	0	0	0	0	7	0	0	0	0	0	0	0	0	0	0	0	0	0	0	0	0	0	0	0	0	0	0	0	0	0
516	Hex2Cer 34:0;3 (LCB 18:0;2-H2O)	0	0	0	0	0	0	0	0	0	0	0	0	7	0	0	0	0	0	0	0	0	0	0	0	0	0	0	0	0	0	0	0	0	0	0	0	0	0	0	0
517	SM 46:0;3 (SM)	0	0	0	0	0	0	0	0	0	0	0	0	0	0	0	0	0	0	0	0	17.5258	0	0	0	0	0	0	0	0	0	0	0	0	0	0	0	0	0	0	0
518	SM 48:3;2 (LCB 18:2;2-2H20,LCB 18:1;3-3H2O)	0	0	0	0	0	0	0	0	0	0	0	0	10	0	0	0	0	0	0	0	0	0	0	0	0	0	0	0	0	0	0	0	0	0	0	0	0	0	0	0
519	SM 48:1;2 (LCB 18:1;2-2H2O,LCB 18:0;3-3H2O)	0	0	0	0	0	0	0	0	0	0	0	0	10	0	0	0	0	0	0	0	0	0	0	0	0	0	0	0	0	0	0	0	0	0	0	0	0	0	0	0
520	PE O-48:1 (-PE)	0	0	0	0	0	0	0	0	0	0	0	0	0	0	0	3	0	0	0	0	0	0	0	0	0	0	0	0	0	0	0	0	0	0	0	0	0	0	0	0
521	GD1 32:0;3 (LCB 18:1;2-2H2O,LCB 18:0;3-3H2O)	0	0	0	0	0	0	0	0	0	0	0	0	1.6544	13	0	0	0	0	0	0	0	0	0	0	0	0	0	0	0	0	0	0	0	0	0	0	0	0	0	0
522	GD1 32:0;3 (LCB 18:0;2-2H2O)	0	0	0	0	0	0	0	0	0	0	0	0	7	0	0	0	0	0	0	0	0	0	0	0	0	0	0	0	0	0	0	0	0	0	0	0	0	0	0	0
523	SM 48:0;2 (LCB 18:0;2-2H2O)	0	0	0	0	0	0	0	0	0	0	0	0	1.7522	0	0	10	0	0	0	0	0	0	0	0	0	0	0	0	0	0	0	0	0	0	0	0	0	0	0	0
524	GD2 44:0;3 (LCB 18:0;2-2H2O)	0	0	0	0	0	0	0	0	0	0	0	0	0	20	0	0	0	0	0	0	0	0	0	0	0	0	0	0	0	0	0	0	0	0	0	0	0	0	0	0
525	GD1 34:0;2 (LCB 18:0;2-H2O)	0	0	0	0	0	0	0	0	0	0	0	0	7	0	0	0	0	0	0	0	0	0	0	0	0	0	0	0	0	0	0	0	0	0	0	0	0	0	0	0
526	GD2 46:2;2 (LCB 18:0;2-H2O)	0	0	0	0	0	0	0	0	0	0	0	0	0	7	7	0	0	0	0	0	0	0	0	0	0	0	0	0	0	0	0	0	0	0	0	0	0	0	0	0
527	PC O-46:4 (LPC)	0	0	0	0	0	0	0	0	0	0	0	0	0	7	0	0	0	0	0	0	0	0	0	0	0	0	0	0	0	0	0	0	0	0	0	0	0	0	0	0
528	GD2 46:1;2 (LCB 18:0;2-H2O)	0	0	0	0	0	0	0	0	0	0	0	0	4.2313	6.3374	0	0	0	0	0	0	0	0	0	0	0	0	0	0	0	0	0	0	0	0	0	0	0	0	0	0
529	SM 48:3;4 (SM)	0	0	0	0	0	0	0	0	0	0	0	0	0	0	0	0	0	0	0	0	0	0	3	0	0	0	0	0	0	0	0	0	0	0	0	0	0	0	0	0
